# Supplementary material for: catena-Poly[[(4-amino­benzoato)aqua­silver(I)]-μ-hexa­methyl­enetetramine]
Source: Acta Crystallogr Sect E Struct Rep Online. 2010 Jan 9;66(Pt 2):m111. doi: 10.1107/S1600536809055044 (PMC2979826; doi:10.1107/S1600536809055044)
Supplement: Supplementary file 1 [file e-66-0m111-sup1.cif]

##############################################################################
###                                                                        ###
###        Electronic paper (Acta Crystallographica Section E)             ###
###                                                                        ###
##############################################################################
#                                                                            #
# This CIF contains the data in a paper accepted for publication in Acta     #
# Crystallographica Section E. It conforms to the requirements of Notes      #
# for Authors for Section E, and has been peer reviewed under the auspices   #
# of the IUCr Commission on Journals.                                        #
#                                                                            #
# Full details of the Crystallographic Information File format               #
# are given in the paper "The Crystallographic Information File (CIF):       #
# a New Standard Archive File for Crystallography" by S. R. Hall, F. H.      #
# Allen and I. D. Brown [Acta Cryst. (1991), A47, 655-685].                  #
#                                                                            #
# The current version of the core CIF dictionary is obtainable from          #
# ftp://ftp.iucr.org/pub/cif_core.dic. The current version number is 2.4.    #
#                                                                            #
# Software is freely available for graphical display of the structure(s) in  #
# this CIF.  For information consult the CIF home page http://www.iucr.org/  #
# cif/home.html                                                              #
#                                                                            #
# This file may be used for bona fide research purposes within the           #
# scientific community so long as proper attribution is given to the journal # 
# article from which it was obtained.                                        #
#                                                                            #
##############################################################################
                                             
data_global
_audit_creation_method     'SHELXL97'
_journal_date_recd_electronic     2009-12-13
_journal_date_accepted     2009-12-22
_journal_name_full     'Acta Crystallographica, Section E'
_journal_year     2010
_journal_volume     66
_journal_issue      2
_journal_page_first     m111
_journal_page_last     m111
_journal_paper_category     QM
_journal_coeditor_code     CI2988
_publ_contact_author_name     'Professor Jia-Jun Han'
_publ_contact_author_address
;
School of the Ocean,
Harbin Institute of Technology,
Weihai 264209,
China
;
_publ_contact_author_email     hanjiajunhit@yahoo.com.cn
_publ_contact_author_fax     '?'
_publ_contact_author_phone     '?'
_publ_section_title
;
<i>catena</i>-Poly[[(4-aminobenzoato)aquasilver(I)]-\m-hexamethylenetetramine]
;
loop_
    _publ_author_name
    _publ_author_address
    'Jia-Jun Han'
;
School of the Ocean,
Harbin Institute of Technology,
Weihai 264209,
People's Republic of China
;
    'Tian-Yun Zhang'
;
School of the Ocean,
Harbin Institute of Technology,
Weihai 264209,
People's Republic of China
;
    'Lin Geng'
;
School of Materials Science and Engineering,
Harbin Institute of Technology,
Harbin 150001,
People's Republic of China
;
data_I
_audit_creation_method     SHELXL-97
_chemical_name_systematic
;
<i>catena</i>-Poly[[(4-aminobenzoato)aquasilver(I)]-\m-hexamethylenetetramine]
;
_chemical_name_common     ?
_chemical_formula_moiety     'C13 H20 Ag N5 O3'
_chemical_formula_sum     'C13 H20 Ag N5 O3'
_chemical_formula_iupac     '[Ag (C7 H6 N O2) (C6 H12 N4) (H2 O)]'
_chemical_formula_weight     402.21
_chemical_melting_point     ?
_symmetry_cell_setting     Orthorhombic
_symmetry_space_group_name_H-M     'P n m a'
_symmetry_space_group_name_Hall     '-P 2ac 2n'
loop_
    _symmetry_equiv_pos_as_xyz
    'x, y, z'
    '-x+1/2, -y, z+1/2'
    'x+1/2, -y+1/2, -z+1/2'
    '-x, y+1/2, -z'
    '-x, -y, -z'
    'x-1/2, y, -z-1/2'
    '-x-1/2, y-1/2, z-1/2'
    'x, -y-1/2, z'
_cell_length_a     19.8107(11)
_cell_length_b     6.4877(3)
_cell_length_c     11.3257(6)
_cell_angle_alpha     90.00
_cell_angle_beta     90.00
_cell_angle_gamma     90.00
_cell_volume     1455.65(13)
_cell_formula_units_Z     4
_cell_measurement_reflns_used     1557
_cell_measurement_theta_min     3.01
_cell_measurement_theta_max     26.04
_cell_measurement_temperature     293(2)
_exptl_crystal_description     Block
_exptl_crystal_colour     colourless
_exptl_crystal_size_max     0.31
_exptl_crystal_size_mid     0.27
_exptl_crystal_size_min     0.22
_exptl_crystal_density_diffrn     1.835
_exptl_crystal_density_meas     ?
_exptl_crystal_density_method     'not measured'
_exptl_crystal_F_000     816
_exptl_absorpt_coefficient_mu     1.406
_exptl_absorpt_correction_type     multi-scan
_exptl_absorpt_process_details     '(SADABS; Sheldrick, 1996)'
_exptl_absorpt_correction_T_min     0.66
_exptl_absorpt_correction_T_max     0.87
_exptl_special_details
;
 ?
;
_diffrn_ambient_temperature     293(2)
_diffrn_radiation_type     MoK\a
_diffrn_radiation_wavelength     0.71073
_diffrn_radiation_source     'fine-focus sealed tube'
_diffrn_radiation_monochromator     graphite
_diffrn_measurement_device_type     'Bruker APEX CCD area-detector'
_diffrn_measurement_method     '\f and \w scans'
_diffrn_detector_area_resol_mean     ?
_diffrn_reflns_number     7757
_diffrn_reflns_av_R_equivalents     0.0286
_diffrn_reflns_av_sigmaI/netI     0.0213
_diffrn_reflns_theta_min     2.06
_diffrn_reflns_theta_max     26.04
_diffrn_reflns_theta_full     26.04
_diffrn_measured_fraction_theta_max     0.997
_diffrn_measured_fraction_theta_full     0.997
_diffrn_reflns_limit_h_min     -24
_diffrn_reflns_limit_h_max     23
_diffrn_reflns_limit_k_min     -7
_diffrn_reflns_limit_k_max     7
_diffrn_reflns_limit_l_min     -13
_diffrn_reflns_limit_l_max     9
_diffrn_standards_number     0
_diffrn_standards_interval_count     .
_diffrn_standards_interval_time     .
_diffrn_standards_decay_%     ?
_refine_special_details
;
 Refinement of F^2^ against ALL reflections.  The weighted R-factor wR and
 goodness of fit S are based on F^2^, conventional R-factors R are based
 on F, with F set to zero for negative F^2^. The threshold expression of
 F^2^ > 2sigma(F^2^) is used only for calculating R-factors(gt) etc. and is
 not relevant to the choice of reflections for refinement.  R-factors based
 on F^2^ are statistically about twice as large as those based on F, and R-
 factors based on ALL data will be even larger.
;
_reflns_number_total     1557
_reflns_number_gt     1373
_reflns_threshold_expression     I>2\s(I)
_refine_ls_structure_factor_coef     Fsqd
_refine_ls_matrix_type     full
_refine_ls_R_factor_all     0.0241
_refine_ls_R_factor_gt     0.0194
_refine_ls_wR_factor_gt     0.0458
_refine_ls_wR_factor_ref     0.0475
_refine_ls_goodness_of_fit_ref     1.082
_refine_ls_restrained_S_all     1.082
_refine_ls_number_reflns     1557
_refine_ls_number_parameters     123
_refine_ls_number_restraints     0
_refine_ls_hydrogen_treatment     mixed
_refine_ls_weighting_scheme     calc
_refine_ls_weighting_details
         'calc w=1/[\s^2^(Fo^2^)+(0.0211P)^2^+0.5726P] where P=(Fo^2^+2Fc^2^)/3'
_atom_sites_solution_hydrogens     geom
_atom_sites_solution_primary     direct
_atom_sites_solution_secondary     difmap
_refine_ls_shift/su_max     0.001
_refine_ls_shift/su_mean     0.000
_refine_diff_density_max     0.372
_refine_diff_density_min     -0.260
_refine_ls_extinction_method     none
_refine_ls_extinction_coef     ?
loop_
    _atom_type_symbol
    _atom_type_description
    _atom_type_scat_dispersion_real
    _atom_type_scat_dispersion_imag
    _atom_type_scat_source
    'C' 'C' 0.0033 0.0016
                         'International Tables Vol C Tables 4.2.6.8 and 6.1.1.4'
    'H' 'H' 0.0000 0.0000
                         'International Tables Vol C Tables 4.2.6.8 and 6.1.1.4'
    'Ag' 'Ag' -0.8971 1.1015
                         'International Tables Vol C Tables 4.2.6.8 and 6.1.1.4'
    'N' 'N' 0.0061 0.0033
                         'International Tables Vol C Tables 4.2.6.8 and 6.1.1.4'
    'O' 'O' 0.0106 0.0060
                         'International Tables Vol C Tables 4.2.6.8 and 6.1.1.4'
_computing_data_collection     'SMART (Bruker, 1998)'
_computing_cell_refinement     'SAINT (Bruker, 1998)'
_computing_data_reduction     'SAINT (Bruker, 1998)'
_computing_structure_solution     'SHELXS97 (Sheldrick, 2008)'
_computing_structure_refinement     'SHELXL97 (Sheldrick, 2008)'
_computing_molecular_graphics     'SHELXTL (Sheldrick, 2008)'
_computing_publication_material     'SHELXTL (Sheldrick, 2008)'
loop_
    _atom_site_type_symbol
    _atom_site_label
    _atom_site_fract_x
    _atom_site_fract_y
    _atom_site_fract_z
    _atom_site_U_iso_or_equiv
    _atom_site_adp_type
    _atom_site_calc_flag
    _atom_site_refinement_flags
    _atom_site_occupancy
    _atom_site_disorder_assembly
    _atom_site_disorder_group
    Ag Ag1 0.425226(10) 0.2500 0.638361(18) 0.02218(9) Uani d S 1 . .
    O O1W 0.54862(12) 0.2500 0.6362(2) 0.0324(5) Uani d S 1 . .
    H H1W1 0.5643(11) 0.352(4) 0.606(2) 0.036(7) Uiso d . 1 . .
    O O1 0.38093(7) 0.4203(2) 0.45173(12) 0.0306(4) Uani d . 1 . .
    N N1 0.42059(7) 0.5604(3) 0.75114(14) 0.0198(4) Uani d . 1 . .
    N N2 0.23019(13) 0.2500 -0.0371(2) 0.0261(6) Uani d S 1 . .
    H H2A 0.2075(11) 0.358(3) -0.0497(19) 0.033(7) Uiso d . 1 . .
    N N3 0.47738(11) 0.7500 0.9101(2) 0.0186(5) Uani d S 1 . .
    N N4 0.35383(11) 0.7500 0.8979(2) 0.0228(5) Uani d S 1 . .
    C C1 0.26785(13) 0.2500 0.0657(2) 0.0182(6) Uani d S 1 . .
    C C2 0.28812(9) 0.4347(3) 0.11800(16) 0.0206(4) Uani d . 1 . .
    H H2 0.2781 0.5594 0.0814 0.025 Uiso calc R 1 . .
    C C3 0.32294(9) 0.4339(3) 0.22365(16) 0.0196(4) Uani d . 1 . .
    H H3 0.3357 0.5585 0.2576 0.024 Uiso calc R 1 . .
    C C4 0.33924(13) 0.2500 0.2803(2) 0.0178(6) Uani d S 1 . .
    C C5 0.36952(13) 0.2500 0.4018(2) 0.0222(6) Uani d S 1 . .
    C C6 0.35759(9) 0.5670(3) 0.82288(17) 0.0235(5) Uani d . 1 . .
    H H6A 0.3189 0.5649 0.7704 0.028 Uiso calc R 1 . .
    H H6B 0.3554 0.4448 0.8721 0.028 Uiso calc R 1 . .
    C C7 0.47854(9) 0.5664(3) 0.83436(16) 0.0214(4) Uani d . 1 . .
    H H7A 0.4776 0.4440 0.8836 0.026 Uiso calc R 1 . .
    H H7B 0.5203 0.5647 0.7897 0.026 Uiso calc R 1 . .
    C C8 0.41317(12) 0.7500 0.9761(2) 0.0223(6) Uani d S 1 . .
    H H8A 0.4115 0.6292 1.0264 0.027 Uiso calc PR 0.50 . .
    H H8B 0.4115 0.8708 1.0264 0.027 Uiso calc PR 0.50 . .
    C C9 0.42303(13) 0.7500 0.6783(2) 0.0200(6) Uani d S 1 . .
    H H9A 0.4642 0.7500 0.6321 0.024 Uiso calc SR 1 . .
    H H9B 0.3852 0.7500 0.6240 0.024 Uiso calc SR 1 . .
loop_
    _atom_site_aniso_label
    _atom_site_aniso_U_11
    _atom_site_aniso_U_22
    _atom_site_aniso_U_33
    _atom_site_aniso_U_12
    _atom_site_aniso_U_13
    _atom_site_aniso_U_23
    Ag1 0.02328(13) 0.02679(14) 0.01649(13) 0.000 -0.00302(9) 0.000
    O1W 0.0240(12) 0.0378(15) 0.0352(14) 0.000 0.0073(10) 0.000
    O1 0.0353(8) 0.0378(9) 0.0187(7) -0.0053(8) -0.0049(6) -0.0054(7)
    N1 0.0170(8) 0.0292(10) 0.0130(8) -0.0014(7) -0.0024(6) 0.0004(7)
    N2 0.0244(14) 0.0349(17) 0.0189(13) 0.000 -0.0072(11) 0.000
    N3 0.0137(11) 0.0288(14) 0.0134(11) 0.000 0.0003(9) 0.000
    N4 0.0140(11) 0.0378(15) 0.0165(12) 0.000 -0.0014(9) 0.000
    C1 0.0126(12) 0.0283(15) 0.0137(14) 0.000 0.0039(11) 0.000
    C2 0.0208(10) 0.0229(11) 0.0179(10) 0.0016(8) 0.0010(8) 0.0035(8)
    C3 0.0200(10) 0.0210(11) 0.0179(10) -0.0011(8) 0.0041(8) -0.0020(8)
    C4 0.0112(12) 0.0279(16) 0.0143(13) 0.000 0.0024(10) 0.000
    C5 0.0145(13) 0.0355(18) 0.0168(14) 0.000 0.0022(11) 0.000
    C6 0.0159(9) 0.0355(13) 0.0192(10) -0.0040(9) -0.0024(8) 0.0019(9)
    C7 0.0167(10) 0.0308(12) 0.0167(10) 0.0015(9) -0.0025(8) 0.0019(8)
    C8 0.0152(14) 0.0377(18) 0.0139(14) 0.000 -0.0018(11) 0.000
    C9 0.0168(13) 0.0301(17) 0.0132(13) 0.000 -0.0041(11) 0.000
_geom_special_details
;
 All esds (except the esd in the dihedral angle between two l.s. planes)
 are estimated using the full covariance matrix.  The cell esds are taken
 into account individually in the estimation of esds in distances, angles
 and torsion angles; correlations between esds in cell parameters are only
 used when they are defined by crystal symmetry.  An approximate (isotropic)
 treatment of cell esds is used for estimating esds involving l.s. planes.
;
loop_
    _geom_bond_atom_site_label_1
    _geom_bond_atom_site_label_2
    _geom_bond_site_symmetry_2
    _geom_bond_distance
    _geom_bond_publ_flag
    Ag1 N1 . 2.3862(17) y
    Ag1 N1 8_565 2.3862(17) ?
    Ag1 O1W . 2.445(2) y
    Ag1 O1 . 2.5413(14) y
    Ag1 O1 8_565 2.5413(14) ?
    O1W H1W1 . 0.81(2) ?
    O1 C5 . 1.2615(19) ?
    N1 C9 . 1.482(2) ?
    N1 C7 . 1.486(2) ?
    N1 C6 . 1.490(2) ?
    N2 C1 . 1.383(4) ?
    N2 H2A . 0.84(2) ?
    N3 C7 . 1.468(2) ?
    N3 C7 8_575 1.468(2) ?
    N3 C8 . 1.475(3) ?
    N4 C6 . 1.462(2) ?
    N4 C6 8_575 1.462(2) ?
    N4 C8 . 1.472(3) ?
    C1 C2 . 1.396(2) ?
    C1 C2 8_565 1.396(2) ?
    C2 C3 . 1.381(3) ?
    C2 H2 . 0.93 ?
    C3 C4 . 1.393(2) ?
    C3 H3 . 0.93 ?
    C4 C3 8_565 1.393(2) ?
    C4 C5 . 1.500(4) ?
    C5 O1 8_565 1.2615(19) ?
    C6 H6A . 0.97 ?
    C6 H6B . 0.97 ?
    C7 H7A . 0.97 ?
    C7 H7B . 0.97 ?
    C8 H8A . 0.97 ?
    C8 H8B . 0.97 ?
    C9 N1 8_575 1.482(2) ?
    C9 H9A . 0.97 ?
    C9 H9B . 0.97 ?
loop_
    _geom_angle_atom_site_label_1
    _geom_angle_atom_site_label_2
    _geom_angle_atom_site_label_3
    _geom_angle_site_symmetry_1
    _geom_angle_site_symmetry_3
    _geom_angle
    _geom_angle_publ_flag
    N1 Ag1 N1 . 8_565 115.09(8) ?
    N1 Ag1 O1W . . 92.52(5) ?
    N1 Ag1 O1W 8_565 . 92.52(5) ?
    N1 Ag1 O1 . . 93.74(5) ?
    N1 Ag1 O1 8_565 . 143.00(5) ?
    O1W Ag1 O1 . . 109.69(6) ?
    N1 Ag1 O1 . 8_565 143.00(5) ?
    N1 Ag1 O1 8_565 8_565 93.74(5) ?
    O1W Ag1 O1 . 8_565 109.69(6) ?
    O1 Ag1 O1 . 8_565 51.53(7) ?
    Ag1 O1W H1W1 . . 112.9(17) ?
    C5 O1 Ag1 . . 93.12(14) ?
    C9 N1 C7 . . 107.80(16) ?
    C9 N1 C6 . . 107.87(17) ?
    C7 N1 C6 . . 107.49(15) ?
    C9 N1 Ag1 . . 113.67(12) ?
    C7 N1 Ag1 . . 109.39(12) ?
    C6 N1 Ag1 . . 110.39(12) ?
    C1 N2 H2A . . 115.4(16) ?
    C7 N3 C7 . 8_575 108.4(2) ?
    C7 N3 C8 . . 108.02(14) ?
    C7 N3 C8 8_575 . 108.02(14) ?
    C6 N4 C6 . 8_575 108.6(2) ?
    C6 N4 C8 . . 107.99(14) ?
    C6 N4 C8 8_575 . 107.99(14) ?
    N2 C1 C2 . . 120.83(12) ?
    N2 C1 C2 . 8_565 120.83(12) ?
    C2 C1 C2 . 8_565 118.3(2) ?
    C3 C2 C1 . . 120.53(19) ?
    C3 C2 H2 . . 119.7 ?
    C1 C2 H2 . . 119.7 ?
    C2 C3 C4 . . 121.23(19) ?
    C2 C3 H3 . . 119.4 ?
    C4 C3 H3 . . 119.4 ?
    C3 C4 C3 8_565 . 117.9(2) ?
    C3 C4 C5 8_565 . 121.01(12) ?
    C3 C4 C5 . . 121.01(12) ?
    O1 C5 O1 8_565 . 122.2(3) ?
    O1 C5 C4 8_565 . 118.87(13) ?
    O1 C5 C4 . . 118.87(13) ?
    N4 C6 N1 . . 112.52(17) ?
    N4 C6 H6A . . 109.1 ?
    N1 C6 H6A . . 109.1 ?
    N4 C6 H6B . . 109.1 ?
    N1 C6 H6B . . 109.1 ?
    H6A C6 H6B . . 107.8 ?
    N3 C7 N1 . . 112.34(17) ?
    N3 C7 H7A . . 109.1 ?
    N1 C7 H7A . . 109.1 ?
    N3 C7 H7B . . 109.1 ?
    N1 C7 H7B . . 109.1 ?
    H7A C7 H7B . . 107.9 ?
    N4 C8 N3 . . 112.6(2) ?
    N4 C8 H8A . . 109.1 ?
    N3 C8 H8A . . 109.1 ?
    N4 C8 H8B . . 109.1 ?
    N3 C8 H8B . . 109.1 ?
    H8A C8 H8B . . 107.8 ?
    N1 C9 N1 8_575 . 112.3(2) ?
    N1 C9 H9A 8_575 . 109.2 ?
    N1 C9 H9A . . 109.2 ?
    N1 C9 H9B 8_575 . 109.2 ?
    N1 C9 H9B . . 109.2 ?
    H9A C9 H9B . . 107.9 ?
loop_
    _geom_torsion_atom_site_label_1
    _geom_torsion_atom_site_label_2
    _geom_torsion_atom_site_label_3
    _geom_torsion_atom_site_label_4
    _geom_torsion_site_symmetry_1
    _geom_torsion_site_symmetry_2
    _geom_torsion_site_symmetry_3
    _geom_torsion_site_symmetry_4
    _geom_torsion
    _geom_torsion_publ_flag
    N1 Ag1 O1 C5 . . . . -166.41(14) ?
    N1 Ag1 O1 C5 8_565 . . . -23.97(18) ?
    O1W Ag1 O1 C5 . . . . 99.57(14) ?
    O1 Ag1 O1 C5 8_565 . . . -0.38(15) ?
    N1 Ag1 N1 C9 8_565 . . . -179.54(11) ?
    O1W Ag1 N1 C9 . . . . 86.50(15) ?
    O1 Ag1 N1 C9 . . . . -23.43(14) ?
    O1 Ag1 N1 C9 8_565 . . . -41.73(17) ?
    N1 Ag1 N1 C7 8_565 . . . 59.91(14) ?
    O1W Ag1 N1 C7 . . . . -34.05(13) ?
    O1 Ag1 N1 C7 . . . . -143.98(12) ?
    O1 Ag1 N1 C7 8_565 . . . -162.28(10) ?
    N1 Ag1 N1 C6 8_565 . . . -58.17(14) ?
    O1W Ag1 N1 C6 . . . . -152.14(12) ?
    O1 Ag1 N1 C6 . . . . 97.94(12) ?
    O1 Ag1 N1 C6 8_565 . . . 79.64(15) ?
    N2 C1 C2 C3 . . . . 176.9(2) ?
    C2 C1 C2 C3 8_565 . . . -4.8(4) ?
    C1 C2 C3 C4 . . . . 0.5(3) ?
    C2 C3 C4 C3 . . . 8_565 3.8(4) ?
    C2 C3 C4 C5 . . . . -172.5(2) ?
    Ag1 O1 C5 O1 . . . 8_565 0.7(3) ?
    Ag1 O1 C5 C4 . . . . 178.7(2) ?
    C3 C4 C5 O1 8_565 . . 8_565 0.9(4) ?
    C3 C4 C5 O1 . . . 8_565 177.1(2) ?
    C3 C4 C5 O1 8_565 . . . -177.1(2) ?
    C3 C4 C5 O1 . . . . -0.9(4) ?
    C6 N4 C6 N1 8_575 . . . 58.4(3) ?
    C8 N4 C6 N1 . . . . -58.5(2) ?
    C9 N1 C6 N4 . . . . -57.9(2) ?
    C7 N1 C6 N4 . . . . 58.1(2) ?
    Ag1 N1 C6 N4 . . . . 177.33(13) ?
    C7 N3 C7 N1 8_575 . . . -58.6(2) ?
    C8 N3 C7 N1 . . . . 58.2(2) ?
    C9 N1 C7 N3 . . . . 58.2(2) ?
    C6 N1 C7 N3 . . . . -57.8(2) ?
    Ag1 N1 C7 N3 . . . . -177.73(13) ?
    C6 N4 C8 N3 . . . . 58.64(14) ?
    C6 N4 C8 N3 8_575 . . . -58.64(14) ?
    C7 N3 C8 N4 . . . . -58.54(13) ?
    C7 N3 C8 N4 8_575 . . . 58.54(13) ?
    C7 N1 C9 N1 . . . 8_575 -58.1(2) ?
    C6 N1 C9 N1 . . . 8_575 57.7(2) ?
    Ag1 N1 C9 N1 . . . 8_575 -179.56(11) ?
loop_
    _geom_hbond_atom_site_label_D
    _geom_hbond_atom_site_label_H
    _geom_hbond_atom_site_label_A
    _geom_hbond_site_symmetry_A
    _geom_hbond_distance_DH
    _geom_hbond_distance_HA
    _geom_hbond_distance_DA
    _geom_hbond_angle_DHA
    O1W H1W1 O1 5_666 0.81(2) 1.95(2) 2.742(2) 168(2)
    N2 H2A O1 2_564 0.84(2) 2.27(2) 3.072(2) 159(2)
