# Supplementary material for: catena-Poly[[(4-amino­benzoato)aqua­silver(I)]-μ-hexa­methyl­enetetramine]
Source: Acta Crystallogr Sect E Struct Rep Online. 2010 Jan 9;66(Pt 2):m111. doi: 10.1107/S1600536809055044 (PMC2979826; doi:10.1107/S1600536809055044)
Supplement: Supplementary file 2 [file e-66-0m111-Isup2.hkl]

#
# h,k,l, Fc-squared, Fo-squared, sigma(Fo-squared) and status flag
#
data_I
_shelx_title ' I         P n m a      R = 0.02'
_shelx_refln_list_code          4
_shelx_F_calc_maximum      241.74
_exptl_crystal_F_000       816.00
_reflns_d_resolution_high  0.8095
 
loop_
 _symmetry_equiv_pos_as_xyz
 'x, y, z'
 '-x+1/2, -y, z+1/2'
 'x+1/2, -y+1/2, -z+1/2'
 '-x, y+1/2, -z'
 '-x, -y, -z'
 'x-1/2, y, -z-1/2'
 '-x-1/2, y-1/2, z-1/2'
 'x, -y-1/2, z'
 
_cell_length_a    19.8107
_cell_length_b     6.4877
_cell_length_c    11.3257
_cell_angle_alpha  90.000
_cell_angle_beta   90.000
_cell_angle_gamma  90.000
 
_shelx_F_squared_multiplier     1.000
 
loop_
 _refln_index_h
 _refln_index_k
 _refln_index_l
 _refln_F_squared_calc
 _refln_F_squared_meas
 _refln_F_squared_sigma
 _refln_observed_status
   2   0   0    13659.69    14175.78    226.82 o
   4   0   0    13289.14    14378.14    298.26 o
   6   0   0    19150.17    19665.15    191.50 o
   8   0   0     8237.05     8235.88     96.54 o
  10   0   0      344.17      338.83     17.01 o
  12   0   0     6442.56     6591.78     91.38 o
  14   0   0    13575.62    13429.21    160.26 o
  16   0   0       20.61       19.79     10.08 o
  18   0   0     3681.70     3803.19     75.49 o
  20   0   0     9195.68     9100.67    239.91 o
  22   0   0      810.77      847.74     75.01 o
   2   1   0     7691.72     8229.41    204.79 o
   4   1   0     1894.48     1977.53     32.24 o
   6   1   0      153.38      167.75      7.83 o
   8   1   0     8007.84     8059.79     67.18 o
  10   1   0    11229.94    11055.79     90.09 o
  12   1   0     2338.45     2404.15     33.82 o
  14   1   0        5.99       12.85      5.45 o
  16   1   0     1621.19     1643.10     35.31 o
  18   1   0     3937.19     3913.64     69.49 o
  20   1   0      368.65      347.50     28.70 o
  22   1   0     2304.43     2271.74    119.66 o
  24   1   0     1579.18     1815.73    111.92 o
   0   2   0    25289.72    25420.20    413.15 o
   2   2   0     9743.29     9849.67    104.90 o
   4   2   0      347.83      274.79     11.26 o
   6   2   0    24833.95    24420.63    240.87 o
   8   2   0     8328.54     7940.64    112.36 o
  10   2   0     2054.28     2199.97     35.26 o
  12   2   0     6762.97     6667.74     74.58 o
  14   2   0     6392.66     6582.88     90.05 o
  16   2   0      154.40      177.96     17.53 o
  18   2   0      922.54      927.01     43.11 o
  20   2   0     2017.09     2069.27     72.67 o
  22   2   0      335.43      325.98     90.49 o
   2   3   0     4110.74     3916.47     59.06 o
   4   3   0    14109.31    14182.16    136.69 o
   6   3   0      215.25      185.67     14.44 o
   8   3   0     1890.03     1843.13     36.16 o
  10   3   0    12254.05    12192.18    131.29 o
  12   3   0     4545.23     4647.28     83.75 o
  14   3   0     1854.35     1864.63    186.93 o
  16   3   0     7072.09     7134.56    158.58 o
  18   3   0     2496.08     2474.97     90.39 o
  20   3   0       76.15       58.88     39.89 o
  22   3   0      567.20      497.00     51.53 o
   0   4   0    26896.32    26931.72    469.71 o
   2   4   0     4127.89     4125.38     86.53 o
   4   4   0      414.02      420.84     19.32 o
   6   4   0     8743.15     8853.00     93.54 o
   8   4   0     4792.34     4721.52     69.09 o
  10   4   0      655.21      727.25     48.98 o
  12   4   0     4186.85     4193.40    120.55 o
  14   4   0     4957.46     4807.05    130.09 o
  16   4   0       41.75       51.99     21.60 o
  18   4   0     1246.66     1425.25    104.18 o
  20   4   0     2426.38     2457.39    100.86 o
   2   5   0     2872.84     2892.46     54.76 o
   4   5   0      613.50      643.29     36.95 o
   6   5   0      169.24      243.56     77.09 o
   8   5   0     2537.58     2464.90     88.14 o
  10   5   0     3580.30     3518.61    110.27 o
  12   5   0      773.18      876.90     77.09 o
  14   5   0       44.37       18.28     18.38 o
  16   5   0      241.41      237.15     46.14 o
  18   5   0     1265.27     1158.70     76.80 o
   0   6   0    22679.84    22848.89    270.88 o
   2   6   0     1298.39     1350.22     37.05 o
   4   6   0      807.83      808.93     62.28 o
   6   6   0     2670.18     2922.56    191.99 o
   8   6   0     1421.77     1430.93     74.29 o
  10   6   0       36.71       72.84     24.92 o
  12   6   0     1424.29     1570.33     80.43 o
  14   6   0     2414.80     2265.79    133.35 o
  16   6   0       11.85       32.98     26.59 o
   2   7   0     1393.29     1374.01     53.95 o
   4   7   0     1565.05     1488.90     74.42 o
   6   7   0        5.83      -17.72     18.72 o
   8   7   0      630.36      605.13     60.13 o
  10   7   0     1450.97     1427.71     82.54 o
   1   0   1     6809.82     7234.05     85.87 o
   2   0   1    15961.17    16031.16    325.04 o
   3   0   1        1.97       35.93     27.38 o
   4   0   1    58436.82    57471.11   1045.66 o
   5   0   1    24521.40    25610.68    170.61 o
   6   0   1       21.61       23.51      3.60 o
   7   0   1     9033.35     9077.61     71.98 o
   8   0   1     2204.27     2257.42     29.20 o
   9   0   1     1132.21     1129.27     19.83 o
  10   0   1     9338.74     9475.42     99.04 o
  11   0   1      157.41      193.77     10.35 o
  12   0   1     2602.90     2670.25     36.34 o
  13   0   1      654.43      645.92     17.97 o
  14   0   1     3080.19     3077.30     42.25 o
  15   0   1     2505.74     2526.68     47.30 o
  16   0   1    15415.57    15021.85    132.11 o
  17   0   1     1586.57     1629.01     32.73 o
  18   0   1     2306.40     2215.98     49.26 o
  19   0   1      837.68      894.62     32.26 o
  20   0   1      337.60      293.29     26.22 o
  21   0   1     1212.10     1356.58     60.19 o
  22   0   1      519.13      579.84     64.29 o
  23   0   1        5.50       44.05     29.17 o
  24   0   1     1871.72     1891.93    110.73 o
   0   1   1      190.69      206.96      9.83 o
   1   1   1     2267.45     2442.90     25.02 o
   2   1   1     6425.70     6588.49     46.56 o
   3   1   1    38353.25    38409.84    249.44 o
   4   1   1       80.79       91.74      4.26 o
   5   1   1       91.80      112.93      5.10 o
   6   1   1    18393.84    18801.20    102.26 o
   7   1   1      449.85      448.37      8.81 o
   8   1   1     9222.76     9160.85     55.25 o
   9   1   1     2084.05     2041.37     20.30 o
  10   1   1       13.78       10.71      2.94 o
  11   1   1     1868.06     1854.57     25.32 o
  12   1   1     1687.15     1681.52     20.61 o
  13   1   1        2.95        5.91      3.33 o
  14   1   1     2312.87     2300.25     25.08 o
  15   1   1     2492.40     2468.28     30.44 o
  16   1   1      921.18      910.69     24.09 o
  17   1   1     4376.39     4405.54     47.82 o
  18   1   1      128.22      146.08     11.74 o
  19   1   1      130.99      104.94     11.79 o
  20   1   1      626.50      675.35     24.22 o
  21   1   1      123.19      105.14     14.62 o
  22   1   1      202.31      209.59     22.14 o
  23   1   1     1104.03     1194.81     90.49 o
  24   1   1      100.32      108.35     40.48 o
   1   2   1     8706.35     8425.91     58.17 o
   2   2   1     4785.16     4775.05     44.13 o
   3   2   1      170.21      195.73      9.05 o
   4   2   1     4373.46     4221.17     38.18 o
   5   2   1      639.26      618.27     12.45 o
   6   2   1     1177.22     1221.39     19.48 o
   7   2   1    10745.06    10700.37     70.55 o
   8   2   1     4815.96     4896.81     42.16 o
   9   2   1     1964.35     1992.99     23.50 o
  10   2   1     7571.73     7545.89     57.64 o
  11   2   1       88.78       82.18      6.62 o
  12   2   1      439.40      421.35     14.00 o
  13   2   1     3178.18     3126.55     38.50 o
  14   2   1      124.07      126.80     11.76 o
  15   2   1     1860.60     1858.67     33.57 o
  16   2   1     2207.92     2320.40     43.12 o
  17   2   1       12.97       19.20      7.89 o
  18   2   1     1553.34     1605.68     41.47 o
  19   2   1      693.61      685.54     32.24 o
  20   2   1       65.80       68.34     17.04 o
  21   2   1      974.21      975.61     36.84 o
  22   2   1     1123.79     1166.46     53.07 o
  23   2   1        7.96       -2.60     14.02 o
   0   3   1    27052.90    27811.41    275.42 o
   1   3   1      317.92      332.69     11.16 o
   2   3   1     4116.84     4145.84     44.61 o
   3   3   1     4344.06     4206.41     41.60 o
   4   3   1      527.69      497.19     14.33 o
   5   3   1     1291.65     1158.05     19.38 o
   6   3   1     6532.75     6528.92     54.54 o
   7   3   1      403.99      477.57     14.50 o
   8   3   1     6834.02     7048.07     55.97 o
   9   3   1     5830.16     5952.11     53.13 o
  10   3   1      131.75      164.97     12.33 o
  11   3   1     2964.78     2931.59     41.70 o
  12   3   1     1964.88     1966.36     35.94 o
  13   3   1       46.98       53.66     10.65 o
  14   3   1     2712.78     2757.35     55.63 o
  15   3   1     2855.33     2880.89     50.51 o
  16   3   1      377.57      375.63     24.63 o
  17   3   1     1743.89     1802.26     55.10 o
  18   3   1      914.79      933.14     52.16 o
  19   3   1       12.14        7.04     12.08 o
  20   3   1     2098.44     2130.67     61.65 o
  21   3   1       89.99       97.26     19.30 o
  22   3   1      158.30      155.05     24.40 o
   1   4   1     2496.05     2474.17     34.06 o
   2   4   1     4005.18     3937.38     44.75 o
   3   4   1      183.86      187.92     10.57 o
   4   4   1     6331.91     6261.15     59.84 o
   5   4   1     1517.80     1472.57     33.87 o
   6   4   1      333.23      368.97     14.37 o
   7   4   1     4341.27     4379.26     57.26 o
   8   4   1     2110.93     2118.79     38.13 o
   9   4   1     1186.72     1243.48     29.77 o
  10   4   1     4096.37     4150.02     86.27 o
  11   4   1      175.17      166.86     16.31 o
  12   4   1      552.88      553.73     32.51 o
  13   4   1     1700.57     1602.16     50.26 o
  14   4   1      290.17      250.59     24.71 o
  15   4   1     1052.88     1106.37     44.51 o
  16   4   1     2912.68     2935.01    136.97 o
  17   4   1        8.76       -4.52     11.79 o
  18   4   1     1189.49     1188.08     49.01 o
  19   4   1      488.38      465.80     35.74 o
  20   4   1        0.55       -7.46     13.12 o
  21   4   1      516.74      517.18     38.89 o
   0   5   1       63.66       54.42     10.95 o
   1   5   1      478.96      497.60     23.31 o
   2   5   1     1282.49     1216.49     22.91 o
   3   5   1     6319.74     6514.88     62.73 o
   4   5   1        4.62        2.85      5.42 o
   5   5   1       92.33       94.00     11.28 o
   6   5   1     4071.56     4144.79     59.47 o
   7   5   1       52.70       68.85     11.97 o
   8   5   1     1567.28     1507.50     41.67 o
   9   5   1      422.30      416.33     30.30 o
  10   5   1       15.86       19.53     12.03 o
  11   5   1      721.67      719.69     38.67 o
  12   5   1      465.43      544.96     35.55 o
  13   5   1        0.32       10.41     12.46 o
  14   5   1      604.08      549.77     37.22 o
  15   5   1      794.67      794.35     43.76 o
  16   5   1      379.96      400.22     34.40 o
  17   5   1     1903.77     1971.96     80.70 o
  18   5   1        4.68       -9.03     14.10 o
  19   5   1       54.39       23.85     16.42 o
   1   6   1     1135.59     1142.63     26.92 o
   2   6   1     1402.87     1404.68     35.56 o
   3   6   1        9.07        9.40      8.93 o
   4   6   1     4338.44     4498.20     66.44 o
   5   6   1     1991.00     2031.04     80.43 o
   6   6   1       74.50       60.22     16.61 o
   7   6   1     1145.72     1168.00     39.65 o
   8   6   1      469.48      396.72     32.00 o
   9   6   1      237.77      208.43     24.63 o
  10   6   1     1477.87     1465.58     54.06 o
  11   6   1       91.15      118.92     21.13 o
  12   6   1      471.70      496.39     43.74 o
  13   6   1      303.22      362.02     33.86 o
  14   6   1      410.95      411.53     49.49 o
  15   6   1      522.80      552.91     41.35 o
  16   6   1     2814.65     2968.77     83.94 o
   0   7   1     1163.50     1357.57     54.48 o
   1   7   1      232.84      254.25     30.57 o
   2   7   1      520.75      490.50     29.83 o
   3   7   1     1564.47     1629.74     53.17 o
   4   7   1       35.03       16.68     16.32 o
   5   7   1      104.43       96.93     17.04 o
   6   7   1     1296.39     1324.76     64.36 o
   7   7   1        8.32        1.06     15.30 o
   8   7   1     1049.84     1116.64     65.39 o
   9   7   1      528.54      510.19     39.05 o
  10   7   1        7.50       -2.61     14.41 o
  11   7   1      268.49      257.92     33.21 o
   0   0   2     4907.40     4964.38     94.06 o
   1   0   2      774.19      766.59     18.64 o
   2   0   2     3020.47     3102.96     39.17 o
   3   0   2      822.19      761.08     16.73 o
   4   0   2      900.72      932.82     17.13 o
   5   0   2    22785.40    22906.31    193.34 o
   6   0   2     1621.98     1663.10     26.47 o
   7   0   2     2153.59     2279.69     30.86 o
   8   0   2    10069.19    10829.37     95.03 o
   9   0   2    46516.73    47226.73    313.65 o
  10   0   2      292.63      303.40     11.76 o
  11   0   2    12298.67    12436.51    101.78 o
  12   0   2     4810.01     4912.60     53.72 o
  13   0   2      260.88      270.20     13.14 o
  14   0   2      516.01      492.13     23.32 o
  15   0   2     2674.26     2719.05     40.79 o
  16   0   2        1.15        6.10      6.70 o
  17   0   2     2693.54     2680.85     68.83 o
  18   0   2      540.24      530.59     38.50 o
  19   0   2     1486.16     1523.35     42.30 o
  20   0   2      247.98      266.01     25.53 o
  21   0   2      755.49      702.69     38.21 o
  22   0   2       60.45       71.44     32.74 o
  23   0   2     3145.00     3412.97    150.62 o
  24   0   2       48.46       89.89     36.91 o
   1   1   2    37772.39    37913.21    226.76 o
   2   1   2      216.83      215.54      6.11 o
   3   1   2     2031.20     2062.13     24.36 o
   4   1   2      152.40      188.19      7.87 o
   5   1   2     1302.00     1217.33     25.47 o
   6   1   2      966.63      987.75     16.81 o
   7   1   2    20614.93    20195.79    122.70 o
   8   1   2        2.33        3.11      2.66 o
   9   1   2     3938.27     3908.76     32.06 o
  10   1   2      982.92     1002.88     14.87 o
  11   1   2      305.80      301.40      9.20 o
  12   1   2       20.56        9.15      3.57 o
  13   1   2    10307.23    10245.20     75.06 o
  14   1   2      736.21      757.61     18.37 o
  15   1   2     1877.79     1830.72     29.66 o
  16   1   2       11.85        9.33      5.85 o
  17   1   2      483.26      449.45     18.70 o
  18   1   2        3.96        0.00      6.39 o
  19   1   2     2581.74     2476.61     67.56 o
  20   1   2        0.87       -6.71      9.37 o
  21   1   2     1193.36     1273.36     44.67 o
  22   1   2       24.03       13.95     12.28 o
  23   1   2      299.92      314.41     34.80 o
  24   1   2        3.29       -1.34     18.93 o
   0   2   2     3902.94     4082.53     49.67 o
   1   2   2     1157.24     1056.78     15.54 o
   2   2   2      344.61      338.94      9.26 o
   3   2   2    22127.44    22133.87    142.95 o
   4   2   2      746.34      858.76     14.17 o
   5   2   2     7031.16     6986.13     64.00 o
   6   2   2      135.23      121.62      8.63 o
   7   2   2     2135.01     2198.81     31.95 o
   8   2   2       72.07       76.79      5.82 o
   9   2   2     9448.68     9366.04     68.12 o
  10   2   2        0.11        2.62      3.77 o
  11   2   2     7647.19     7513.61     73.44 o
  12   2   2      127.83      131.97     10.54 o
  13   2   2        0.62       -0.26      5.13 o
  14   2   2       34.30       28.27      6.84 o
  15   2   2     2576.25     2583.85     41.08 o
  16   2   2      134.35      145.70     13.81 o
  17   2   2     6038.37     6068.14     77.39 o
  18   2   2      187.43      156.26     25.47 o
  19   2   2     1025.81     1013.24     32.00 o
  20   2   2       48.33       45.40     11.38 o
  21   2   2      491.09      520.18     29.15 o
  22   2   2      427.12      368.37     35.24 o
  23   2   2     1689.27     1788.20     65.38 o
   1   3   2    11832.51    11828.28     89.61 o
   2   3   2     5883.11     6277.31     56.01 o
   3   3   2     1396.80     1490.13     20.63 o
   4   3   2     1973.92     2093.67     24.21 o
   5   3   2     9698.71     9915.50     76.41 o
   6   3   2      425.53      491.12     11.33 o
   7   3   2    10477.62    10256.49     81.63 o
   8   3   2      261.11      248.17     12.88 o
   9   3   2     1806.32     1849.74     32.50 o
  10   3   2       19.56       22.51      5.73 o
  11   3   2      547.55      485.76     24.79 o
  12   3   2      179.86      192.33     13.26 o
  13   3   2     4588.59     4564.69     69.43 o
  14   3   2      454.39      430.10     19.02 o
  15   3   2     1005.87     1035.61     30.73 o
  16   3   2     1045.22     1032.88     46.64 o
  17   3   2      114.43      117.83     14.29 o
  18   3   2        8.82       14.73     10.14 o
  19   3   2     1730.65     1731.34     48.53 o
  20   3   2        1.33       -4.76     10.30 o
  21   3   2      661.17      750.73     38.69 o
  22   3   2       79.62       76.48     16.69 o
   0   4   2      115.15      116.23     12.40 o
   1   4   2     1112.54     1048.23     22.31 o
   2   4   2      336.61      344.47     13.76 o
   3   4   2     6888.26     6891.59     59.52 o
   4   4   2      598.32      639.07     15.29 o
   5   4   2     4543.74     4618.17     54.17 o
   6   4   2       83.59       72.71      9.93 o
   7   4   2      866.38      819.28     25.39 o
   8   4   2      416.50      370.67     20.23 o
   9   4   2     8017.63     8054.30     87.79 o
  10   4   2        4.16       11.63      7.24 o
  11   4   2     4288.47     4287.06     62.74 o
  12   4   2       69.45       63.06     12.13 o
  13   4   2       42.69       37.07     12.93 o
  14   4   2       67.96       97.14     17.46 o
  15   4   2     1337.26     1341.54     48.29 o
  16   4   2       51.23       31.48     13.58 o
  17   4   2     2714.94     2890.51     73.50 o
  18   4   2        1.62       -7.29     11.48 o
  19   4   2      760.17      732.25     45.54 o
  20   4   2       11.62        6.66     13.83 o
   1   5   2     7931.82     8033.64     74.13 o
   2   5   2        4.66        6.42      6.03 o
   3   5   2      213.25      175.87     15.33 o
   4   5   2      142.66      125.03     13.44 o
   5   5   2      414.44      401.07     21.51 o
   6   5   2      144.46      126.69     13.44 o
   7   5   2     5065.21     5236.09     70.15 o
   8   5   2       18.86        1.61      7.43 o
   9   5   2      745.65      775.72     31.28 o
  10   5   2      345.56      351.83     21.40 o
  11   5   2      150.07      160.41     20.94 o
  12   5   2       10.33        9.56     11.52 o
  13   5   2     3339.41     3261.51    122.02 o
  14   5   2      104.47      105.26     19.39 o
  15   5   2      712.16      775.57     43.63 o
  16   5   2      103.13       86.46     19.16 o
  17   5   2      359.03      320.09     32.18 o
  18   5   2        0.22       -3.14     13.51 o
   0   6   2      233.97      206.40     23.31 o
   1   6   2      439.54      476.21     22.86 o
   2   6   2      118.38      108.40     13.14 o
   3   6   2     1226.90     1254.10     36.25 o
   4   6   2       55.77       33.95     11.05 o
   5   6   2     2510.31     2548.58     49.59 o
   6   6   2       27.64       33.26     12.07 o
   7   6   2      174.37      243.22     28.01 o
   8   6   2      768.00      776.93     52.08 o
   9   6   2     5431.43     5373.94    106.98 o
  10   6   2       16.12       35.84     15.13 o
  11   6   2     2261.62     2239.92     67.20 o
  12   6   2      522.51      488.25     39.07 o
  13   6   2       95.73       68.75     18.29 o
  14   6   2       71.08       79.84     20.97 o
  15   6   2      635.94      653.53     44.11 o
   1   7   2     1810.97     1836.28     53.07 o
   2   7   2      113.52      120.60     18.80 o
   3   7   2      185.92      191.54     18.86 o
   4   7   2       81.02       85.13     16.38 o
   5   7   2      677.05      809.92     84.29 o
   6   7   2       13.92       18.80     13.71 o
   7   7   2     1833.51     1793.53     69.69 o
   8   7   2        5.61        5.61     12.97 o
   9   7   2      396.70      366.01     34.20 o
  10   7   2       83.05       64.33     19.50 o
  11   7   2      119.34      121.83     23.61 o
   1   0   3     6056.09     6232.66     61.81 o
   2   0   3       16.60       10.79      3.56 o
   3   0   3     6157.35     6270.90     72.01 o
   4   0   3      832.69      742.60     25.45 o
   5   0   3    22487.83    22497.72    220.57 o
   6   0   3      336.62      343.18     23.71 o
   7   0   3    31316.81    30870.48    295.47 o
   8   0   3     5290.06     6151.30     69.78 o
   9   0   3     8852.76     8682.29    120.09 o
  10   0   3     8708.00     8321.70    103.46 o
  11   0   3     4521.20     4733.75     57.35 o
  12   0   3       17.47       30.74      6.64 o
  13   0   3     7911.29     8027.56     85.74 o
  14   0   3     1336.45     1353.58     30.58 o
  15   0   3     2039.75     1985.51     52.01 o
  16   0   3     1029.64     1061.02     56.37 o
  17   0   3        1.26       -4.72      8.91 o
  18   0   3      296.23      295.85     25.61 o
  19   0   3     1298.81     1318.49     64.30 o
  20   0   3       58.43       47.92     14.10 o
  21   0   3      936.96      922.13     42.42 o
  22   0   3       16.18       28.46     19.15 o
  23   0   3       23.64       -7.74     25.60 o
   0   1   3     3150.55     3009.05     32.49 o
   1   1   3     3933.42     3885.77     31.69 o
   2   1   3     2091.31     2122.41     21.54 o
   3   1   3     4589.07     4595.24     38.79 o
   4   1   3       50.21       51.77      4.01 o
   5   1   3     3103.43     3037.73     33.70 o
   6   1   3     5721.48     5825.00     55.53 o
   7   1   3      164.16      160.68      7.03 o
   8   1   3    11730.36    11848.00    118.07 o
   9   1   3     2160.44     2002.37     30.40 o
  10   1   3       92.20       99.01      6.21 o
  11   1   3     6465.43     6303.62     58.94 o
  12   1   3     4362.77     4592.87     51.96 o
  13   1   3       80.98       90.12      9.10 o
  14   1   3     1273.34     1234.10     26.34 o
  15   1   3     3947.20     3959.20     50.86 o
  16   1   3      214.07      188.71     13.43 o
  17   1   3     3538.03     3641.33     50.73 o
  18   1   3       36.05       26.00      9.33 o
  19   1   3      602.79      630.60     27.89 o
  20   1   3      553.62      535.03     26.88 o
  21   1   3      193.09      202.18     27.52 o
  22   1   3      173.95      149.99     20.58 o
  23   1   3      733.92      743.94     38.20 o
   1   2   3    37573.16    38164.83    338.11 o
   2   2   3     9266.70    10080.70     72.71 o
   3   2   3       29.10       20.48      5.40 o
   4   2   3     6703.94     6813.33     55.52 o
   5   2   3     7035.14     6805.82     64.63 o
   6   2   3        5.72        2.26      3.87 o
   7   2   3     9179.32     8994.66     81.59 o
   8   2   3     1250.79     1247.32     24.88 o
   9   2   3     2511.95     2517.29     37.62 o
  10   2   3     2836.50     2936.88     39.79 o
  11   2   3     1142.52     1135.33     24.39 o
  12   2   3      492.28      519.08     20.17 o
  13   2   3     4853.37     4783.45     57.33 o
  14   2   3      478.53      484.83     29.46 o
  15   2   3     2469.61     2461.08     40.92 o
  16   2   3     4321.07     4225.10     56.60 o
  17   2   3      351.08      339.94     18.41 o
  18   2   3      102.48      100.00     12.00 o
  19   2   3     2438.63     2464.65     49.25 o
  20   2   3      230.36      249.22     19.72 o
  21   2   3     1808.27     1938.08     80.60 o
  22   2   3      544.11      551.59     34.66 o
  23   2   3        0.12       -3.78     15.57 o
   0   3   3      549.48      413.04     16.94 o
   1   3   3     5043.25     5483.97     48.61 o
   2   3   3      270.65      237.04      9.93 o
   3   3   3     3044.11     2834.60     30.54 o
   4   3   3      152.72      158.58      7.49 o
   5   3   3     1658.10     1513.27     24.02 o
   6   3   3     3548.74     3522.43     46.23 o
   7   3   3     1130.59     1136.92     25.27 o
   8   3   3      913.05      962.10     23.88 o
   9   3   3     5726.48     5813.52     66.58 o
  10   3   3       15.03       13.61      5.89 o
  11   3   3     2931.72     2866.59     42.85 o
  12   3   3        2.67       -0.36      5.27 o
  13   3   3      250.72      253.50     15.60 o
  14   3   3      788.55      796.63     25.04 o
  15   3   3      494.79      483.56     21.33 o
  16   3   3      123.67      118.02     15.02 o
  17   3   3     1160.99     1215.85     34.97 o
  18   3   3      214.88      196.48     17.86 o
  19   3   3     1364.44     1429.28     39.63 o
  20   3   3       62.98       58.89     14.75 o
  21   3   3      310.60      370.09     28.22 o
  22   3   3      775.28      801.13     38.80 o
   1   4   3     9716.32     9971.76     80.12 o
   2   4   3     2641.70     2663.81     36.02 o
   3   4   3      134.23      108.24     10.57 o
   4   4   3     1965.29     1988.44     39.33 o
   5   4   3     4552.80     4547.06     71.62 o
   6   4   3       14.55       30.32      7.96 o
   7   4   3     5893.18     5695.67     74.86 o
   8   4   3       53.41       65.36     10.32 o
   9   4   3     1432.41     1466.71     35.97 o
  10   4   3     1681.41     1709.32     37.29 o
  11   4   3      898.05      918.81     30.40 o
  12   4   3       73.23       81.86      9.76 o
  13   4   3     2912.70     2870.15     83.82 o
  14   4   3      238.30      231.33     18.48 o
  15   4   3     1297.27     1340.96     37.40 o
  16   4   3     1357.29     1364.01     44.52 o
  17   4   3       56.50       58.07     14.40 o
  18   4   3       96.55      107.48     17.83 o
  19   4   3     1145.79     1300.93     95.81 o
  20   4   3      151.75      131.60     23.67 o
   0   5   3     1309.58     1320.49     37.04 o
   1   5   3      759.84      769.17     21.60 o
   2   5   3      762.75      804.82     26.89 o
   3   5   3     3028.75     2993.44     71.40 o
   4   5   3      181.52      165.61     15.37 o
   5   5   3     1202.98     1175.29     33.37 o
   6   5   3     1285.76     1254.00     34.75 o
   7   5   3       61.78       75.23     11.83 o
   8   5   3     3059.37     2891.65     61.96 o
   9   5   3      408.05      422.97     22.62 o
  10   5   3       37.38       18.69      8.80 o
  11   5   3     2066.92     2071.33     50.58 o
  12   5   3     2353.88     2317.30     49.88 o
  13   5   3        8.34        1.53     11.32 o
  14   5   3      339.65      308.52     42.79 o
  15   5   3     1669.69     1613.72     57.02 o
  16   5   3      129.87      142.86     33.94 o
  17   5   3     1679.54     1685.12     61.61 o
  18   5   3       71.85       57.77     18.79 o
   1   6   3     1465.70     1594.81     47.43 o
   2   6   3      257.25      243.89     17.91 o
   3   6   3      330.46      292.90     19.77 o
   4   6   3      412.95      430.76     30.57 o
   5   6   3     2157.46     2124.00     48.73 o
   6   6   3      102.58      114.72     15.23 o
   7   6   3     3583.47     3553.61     72.11 o
   8   6   3      130.10       86.30     15.48 o
   9   6   3     1026.27     1036.18     45.21 o
  10   6   3     1609.52     1610.48     54.53 o
  11   6   3      658.75      555.34     33.37 o
  12   6   3        5.10        6.18     13.53 o
  13   6   3     1670.24     1715.10     61.01 o
  14   6   3      212.71      174.88     25.80 o
  15   6   3      538.31      580.83     43.05 o
   0   7   3      126.94       99.42     25.76 o
   1   7   3      434.14      381.04     29.57 o
   2   7   3       97.39       71.89     17.04 o
   3   7   3      621.21      606.97     46.24 o
   4   7   3        6.60        3.73     11.82 o
   5   7   3      466.61      452.56     30.42 o
   6   7   3      383.15      320.70     38.32 o
   7   7   3       18.17       18.22     14.62 o
   8   7   3      567.50      597.73     39.53 o
   9   7   3      702.86      648.99     41.29 o
  10   7   3        4.92        5.77     13.33 o
   0   0   4    22478.25    22030.20    272.95 o
   1   0   4     2619.57     2724.04     37.32 o
   2   0   4    10859.08    10670.94    100.56 o
   3   0   4     7953.49     8362.62     83.44 o
   4   0   4      216.48      244.95     11.27 o
   5   0   4      383.06      393.58     31.59 o
   6   0   4     6056.84     5826.27     76.84 o
   7   0   4     1593.94     1573.31     33.97 o
   8   0   4     3686.76     3083.94     61.50 o
   9   0   4     2917.87     2891.44     51.25 o
  10   0   4      765.22      839.50     27.53 o
  11   0   4      125.63      126.60     11.73 o
  12   0   4       52.32       23.38      6.78 o
  13   0   4        4.27       10.01      6.23 o
  14   0   4     8431.09     8421.62    125.40 o
  15   0   4       15.99        1.50      8.55 o
  16   0   4      169.44      182.45     20.57 o
  17   0   4      994.49      999.26     39.81 o
  18   0   4     1382.67     1473.92     61.86 o
  19   0   4      448.66      406.40     38.09 o
  20   0   4     1047.24     1046.07    111.32 o
  21   0   4      517.41      480.83     43.56 o
  22   0   4     1245.82     1165.47     61.22 o
  23   0   4      695.07      760.75     55.39 o
   1   1   4     1692.29     1697.82     19.97 o
   2   1   4     7986.91     7954.77     57.62 o
   3   1   4        0.71        0.92      2.56 o
   4   1   4    13023.12    12793.23     90.74 o
   5   1   4     2777.68     2864.85     32.70 o
   6   1   4     1028.33     1047.73     17.16 o
   7   1   4        7.78        7.07      3.29 o
   8   1   4    16076.98    16279.78    128.11 o
   9   1   4      248.41      255.30     12.80 o
  10   1   4    10548.02    10698.09     95.57 o
  11   1   4      256.76      260.94     13.09 o
  12   1   4     3346.33     3438.82     45.12 o
  13   1   4       75.61       81.93      9.27 o
  14   1   4      674.89      656.37     22.86 o
  15   1   4     1143.39     1144.84     27.00 o
  16   1   4     5290.82     5241.57     63.07 o
  17   1   4        5.46        6.41      7.80 o
  18   1   4     2690.52     2776.24     54.77 o
  19   1   4      144.00      147.57     16.41 o
  20   1   4       41.21       50.25     12.30 o
  21   1   4      204.15      159.58     18.08 o
  22   1   4     1993.98     2095.66     70.03 o
  23   1   4       42.43       21.93     14.69 o
   0   2   4    26226.34    26541.88    201.01 o
   1   2   4      983.92      937.14     15.16 o
   2   2   4    11920.08    11980.19     76.89 o
   3   2   4     3527.31     3672.32     35.22 o
   4   2   4     4391.37     4563.55     43.01 o
   5   2   4     1816.71     1822.13     29.38 o
   6   2   4    10213.30    10087.74    111.19 o
   7   2   4        2.44        5.98      4.46 o
   8   2   4     8917.24     8738.18    104.99 o
   9   2   4      214.71      177.89     12.05 o
  10   2   4      403.55      398.89     24.85 o
  11   2   4      500.39      483.24     18.77 o
  12   2   4     4284.79     4245.32     53.00 o
  13   2   4       22.89       23.92      6.88 o
  14   2   4     3835.01     3719.43     56.06 o
  15   2   4     2925.55     2810.19     50.71 o
  16   2   4     1638.67     1675.97     36.57 o
  17   2   4     1626.22     1522.47     34.22 o
  18   2   4     1483.18     1477.28     38.70 o
  19   2   4       26.11        6.62      9.18 o
  20   2   4     2972.48     2876.27     72.35 o
  21   2   4      148.04      115.03     18.81 o
  22   2   4      302.34      324.46     42.45 o
   1   3   4     1612.83     1897.85     23.68 o
   2   3   4     4439.41     4171.72     38.17 o
   3   3   4     1243.35     1373.66     20.13 o
   4   3   4     5826.24     5803.62     49.16 o
   5   3   4      772.41      805.34     22.84 o
   6   3   4        5.91       -0.65      4.47 o
   7   3   4     2843.33     2841.14     42.65 o
   8   3   4     2142.96     2142.00     37.15 o
   9   3   4      782.28      766.04     22.73 o
  10   3   4     4429.99     4283.96     57.33 o
  11   3   4      403.39      416.19     19.31 o
  12   3   4      650.80      624.71     22.06 o
  13   3   4       62.98       68.45     10.62 o
  14   3   4      206.01      228.83     15.78 o
  15   3   4      827.28      824.60     26.74 o
  16   3   4     1381.31     1363.07     33.57 o
  17   3   4        5.07       -0.66      8.23 o
  18   3   4     3938.61     3945.53     68.77 o
  19   3   4       55.19       41.30     11.70 o
  20   3   4       62.43       48.73     13.34 o
  21   3   4       44.49       23.62     13.08 o
   0   4   4    10588.57    10654.50    119.78 o
   1   4   4      250.22      252.92     11.84 o
   2   4   4     4183.42     4210.61     45.40 o
   3   4   4     1498.98     1522.88     31.97 o
   4   4   4      928.15      989.72     28.06 o
   5   4   4      666.02      718.05     25.04 o
   6   4   4     4331.56     4278.97     63.73 o
   7   4   4       11.43       10.29      6.18 o
   8   4   4     2924.05     2893.27     47.16 o
   9   4   4      461.25      481.46     21.12 o
  10   4   4      112.89       86.92     11.54 o
  11   4   4      392.10      371.17     19.13 o
  12   4   4     1020.80     1014.70     31.92 o
  13   4   4        0.17        6.03      7.33 o
  14   4   4     2588.28     2693.54     48.43 o
  15   4   4      892.64      820.41     34.82 o
  16   4   4      586.37      604.03     28.82 o
  17   4   4      825.53      828.64     33.53 o
  18   4   4      777.56      757.40     37.42 o
  19   4   4        0.12        3.62     11.70 o
  20   4   4     1360.43     1536.21     98.23 o
   1   5   4      937.92     1008.83     31.27 o
   2   5   4     2856.90     2994.24     49.53 o
   3   5   4       12.82       11.21      7.44 o
   4   5   4     4521.58     4471.71     63.56 o
   5   5   4      349.41      381.38     22.46 o
   6   5   4      494.70      454.60     26.48 o
   7   5   4        1.67        4.61      8.19 o
   8   5   4     5440.50     5276.60     78.62 o
   9   5   4      103.42       92.37     13.71 o
  10   5   4     3387.44     3395.92     66.82 o
  11   5   4       57.84       53.46     11.10 o
  12   5   4     1657.09     1756.04     65.17 o
  13   5   4       13.17       -5.37      8.99 o
  14   5   4      185.30      158.93     28.03 o
  15   5   4      443.15      456.97     36.20 o
  16   5   4     2641.32     2610.35     74.91 o
  17   5   4        0.23        5.62     14.97 o
   0   6   4     3267.81     3123.74    102.40 o
   1   6   4      206.75      224.85     26.21 o
   2   6   4     1359.35     1393.62     45.84 o
   3   6   4      905.24      824.79     35.41 o
   4   6   4       12.72       38.65     10.30 o
   5   6   4       83.46      114.07     13.84 o
   6   6   4     1657.52     1686.93     44.52 o
   7   6   4      140.31      121.90     16.20 o
   8   6   4      954.23     1041.88     36.79 o
   9   6   4      486.08      525.56     30.83 o
  10   6   4       36.49       38.75     13.32 o
  11   6   4       70.61       60.14     17.66 o
  12   6   4      140.58      162.00     24.18 o
  13   6   4        2.00       -3.80     14.12 o
  14   6   4     1981.83     2027.04     67.46 o
   1   7   4       22.05       23.76     14.69 o
   2   7   4      718.77      806.60     50.51 o
   3   7   4       15.79       19.06     13.61 o
   4   7   4     1258.85     1203.38     46.83 o
   5   7   4      275.35      266.50     39.10 o
   6   7   4       80.03       82.43     16.49 o
   7   7   4      103.16      108.94     19.05 o
   8   7   4      733.03      560.52     38.78 o
   9   7   4       26.44       -5.84     14.19 o
   1   0   5     3363.28     3369.88     61.76 o
   2   0   5    23354.82    23759.89    204.53 o
   3   0   5      169.25      186.02     17.44 o
   4   0   5     3321.81     3097.73     44.71 o
   5   0   5     3413.77     3474.99     48.52 o
   6   0   5       15.75       22.64      6.27 o
   7   0   5      402.70      364.48     37.01 o
   8   0   5      893.53      744.56     25.18 o
   9   0   5     1558.97     1531.82     37.02 o
  10   0   5     1497.25     1279.25     40.81 o
  11   0   5      821.88      844.76     35.64 o
  12   0   5     1788.83     1723.07     59.14 o
  13   0   5       57.04       38.96     14.83 o
  14   0   5     1008.44      961.18     46.31 o
  15   0   5      712.89      614.96     41.00 o
  16   0   5     1699.29     1709.81     65.23 o
  17   0   5       99.55       72.20     22.03 o
  18   0   5     5093.17     5165.96    158.36 o
  19   0   5     1021.36      900.71     59.23 o
  20   0   5       15.30        2.07     15.33 o
  21   0   5        3.24        6.41     28.28 o
  22   0   5      559.58      540.46     48.62 o
   0   1   5    24644.42    24753.61    212.12 o
   1   1   5      455.13      444.50     11.01 o
   2   1   5     8197.78     8217.19     61.01 o
   3   1   5     2395.62     2460.20     30.96 o
   4   1   5     3670.92     3689.83     36.90 o
   5   1   5      368.83      352.31     11.74 o
   6   1   5    12428.75    12324.02     95.52 o
   7   1   5        4.08        3.79      3.09 o
   8   1   5     8024.07     7917.84     64.19 o
   9   1   5      302.79      283.95     14.18 o
  10   1   5       19.83       14.95      5.52 o
  11   1   5      708.75      712.07     20.70 o
  12   1   5     4618.63     4622.30     63.58 o
  13   1   5       48.77       45.61      7.17 o
  14   1   5     2849.51     2795.32     43.27 o
  15   1   5      290.28      323.03     20.95 o
  16   1   5      636.47      652.65     27.66 o
  17   1   5     1611.12     1568.21     40.78 o
  18   1   5      581.91      570.74     27.88 o
  19   1   5      243.55      239.65     20.56 o
  20   1   5     2374.58     2363.56     55.41 o
  21   1   5      125.05      113.78     17.00 o
  22   1   5      419.08      440.06     31.84 o
   1   2   5      171.62      132.00      6.51 o
   2   2   5     5320.97     5321.13     42.58 o
   3   2   5      323.66      358.84     11.08 o
   4   2   5     7929.66     7917.28     76.93 o
   5   2   5     2082.66     2112.98     27.59 o
   6   2   5     2228.52     2264.01     35.42 o
   7   2   5     4129.41     4085.99     51.18 o
   8   2   5     9896.84     9886.52     93.00 o
   9   2   5        5.05        2.79      5.23 o
  10   2   5    10128.10     9804.95     95.20 o
  11   2   5       60.60       49.84      8.35 o
  12   2   5     5115.23     4945.95     63.27 o
  13   2   5       44.80       45.04      8.36 o
  14   2   5     1502.15     1501.96     30.37 o
  15   2   5     1034.82     1014.98     27.51 o
  16   2   5     3397.14     3391.30     70.40 o
  17   2   5        9.79        4.11      7.76 o
  18   2   5     1923.35     1914.99     47.56 o
  19   2   5        8.79        1.28      9.77 o
  20   2   5        3.44        5.37      9.99 o
  21   2   5      208.95      143.82     20.82 o
  22   2   5     1344.11     1366.43     50.62 o
   0   3   5     7713.35     7796.62     85.49 o
   1   3   5     1377.52     1448.99     19.08 o
   2   3   5     3764.81     3688.31     36.09 o
   3   3   5     2174.21     2275.34     29.55 o
   4   3   5      129.72      170.74     11.09 o
   5   3   5      492.57      501.64     18.18 o
   6   3   5     3185.34     3067.00     44.92 o
   7   3   5       68.70       74.82      9.85 o
   8   3   5     4095.44     4068.49     59.59 o
   9   3   5        4.98        5.61      5.96 o
  10   3   5      287.29      293.92     17.02 o
  11   3   5       40.53       17.83      7.36 o
  12   3   5     1739.10     1727.08     66.03 o
  13   3   5      844.21      812.93     25.73 o
  14   3   5     4059.17     3960.41     62.34 o
  15   3   5     1824.57     1730.61     37.79 o
  16   3   5       32.77       25.24      9.01 o
  17   3   5     1422.56     1346.48     34.95 o
  18   3   5      995.74     1002.74     35.25 o
  19   3   5       23.30       25.92     11.60 o
  20   3   5      560.62      581.81     33.44 o
   1   4   5      311.40      298.38     12.88 o
   2   4   5     3005.96     2927.37     46.15 o
   3   4   5       76.74       80.11      9.84 o
   4   4   5     3155.21     3215.30     72.39 o
   5   4   5     1021.35     1002.97     26.33 o
   6   4   5      720.59      686.85     23.10 o
   7   4   5     1015.26      963.12     26.80 o
   8   4   5     2240.87     2306.51     42.70 o
   9   4   5       63.55       54.11      9.79 o
  10   4   5     3881.15     3858.72     58.60 o
  11   4   5       87.37       86.42     12.22 o
  12   4   5     2329.03     2315.74     45.87 o
  13   4   5       17.67       12.27      8.37 o
  14   4   5      792.15      765.34     27.77 o
  15   4   5      541.20      530.40     30.52 o
  16   4   5     1616.27     1625.58     43.43 o
  17   4   5       23.96       26.72     11.49 o
  18   4   5     1559.33     1592.11     45.16 o
  19   4   5      119.20      120.80     17.42 o
   0   5   5     6785.33     6417.58    207.47 o
   1   5   5       79.02       77.86     14.25 o
   2   5   5     1938.93     1999.82     40.66 o
   3   5   5      853.66      790.88     32.44 o
   4   5   5     1298.77     1318.07     41.62 o
   5   5   5      137.52      130.65     18.81 o
   6   5   5     4448.23     4426.77     90.43 o
   7   5   5        0.07        7.03      8.94 o
   8   5   5     3265.87     3167.46     60.07 o
   9   5   5      301.37      288.59     21.54 o
  10   5   5        0.04        0.12      8.58 o
  11   5   5      436.45      420.80     26.09 o
  12   5   5     2533.57     2564.35     53.35 o
  13   5   5        4.02       -3.92     10.23 o
  14   5   5     1052.61     1075.14     51.26 o
  15   5   5        1.37        7.34     12.21 o
  16   5   5      380.48      411.98     35.72 o
   1   6   5      334.49      331.36     27.94 o
   2   6   5     2945.29     2791.27     67.92 o
   3   6   5       14.32       22.48     12.58 o
   4   6   5     1166.00     1218.54     39.86 o
   5   6   5      397.72      394.72     23.61 o
   6   6   5       32.55       23.96     10.34 o
   7   6   5       91.48      105.71     18.10 o
   8   6   5      313.01      380.97     26.05 o
   9   6   5      222.47      197.75     20.62 o
  10   6   5      839.01      922.36     42.36 o
  11   6   5      138.93      123.48     19.19 o
  12   6   5      507.47      510.02     32.30 o
  13   6   5       24.07       21.68     16.25 o
   0   7   5     2119.83     2214.54     92.57 o
   1   7   5       77.99       68.18     17.73 o
   2   7   5      574.94      572.03     46.92 o
   3   7   5      324.66      322.40     30.14 o
   4   7   5      121.46       79.84     22.00 o
   5   7   5      120.96      136.58     21.83 o
   6   7   5     1038.18     1098.33     75.87 o
   7   7   5        2.59       -8.58     15.06 o
   8   7   5      633.45      613.24     35.22 o
   0   0   6      307.22      206.37     18.09 o
   1   0   6     6745.52     6823.44     78.93 o
   2   0   6     3701.84     3874.23     54.35 o
   3   0   6     8745.88     8749.56     95.13 o
   4   0   6       16.85       15.34      5.75 o
   5   0   6     3072.12     3110.13     48.13 o
   6   0   6     1961.15     1856.68     40.39 o
   7   0   6     3401.54     3246.08     50.31 o
   8   0   6      966.50      907.23     25.49 o
   9   0   6     6323.76     6391.57     93.19 o
  10   0   6       22.96       30.55      8.91 o
  11   0   6     1986.37     2053.63     66.30 o
  12   0   6      583.37      591.53     77.99 o
  13   0   6      808.95      857.51     45.22 o
  14   0   6     1282.69     1314.51     56.61 o
  15   0   6     2832.34     2647.44     83.14 o
  16   0   6       15.78       -3.02     12.87 o
  17   0   6     1790.68     1773.54     70.93 o
  18   0   6      694.64      709.90     49.85 o
  19   0   6      842.21      811.04     54.50 o
  20   0   6       93.50       74.05     23.14 o
  21   0   6       64.95       47.87     22.92 o
  22   0   6      102.26       92.24     27.54 o
   1   1   6    13002.52    12817.72     89.48 o
   2   1   6      463.13      419.37     11.92 o
   3   1   6      363.18      339.65     11.05 o
   4   1   6     2883.22     2849.72     31.73 o
   5   1   6     6010.94     5956.37     54.17 o
   6   1   6      223.35      200.21      9.18 o
   7   1   6     5977.92     5925.46     56.92 o
   8   1   6      403.28      416.84     23.68 o
   9   1   6     2981.77     2997.40     67.27 o
  10   1   6     2281.60     2281.69     52.76 o
  11   1   6      600.65      594.07     20.90 o
  12   1   6      143.36      148.62     12.50 o
  13   1   6     2876.59     2930.73     47.09 o
  14   1   6      168.30      154.62     15.42 o
  15   1   6     2592.28     2585.94     52.20 o
  16   1   6     1347.88     1344.18     38.26 o
  17   1   6      167.13      196.84     26.45 o
  18   1   6      184.93      218.24     22.33 o
  19   1   6      362.38      403.28     30.16 o
  20   1   6        3.08        4.63     11.26 o
  21   1   6     2161.31     2086.34     64.36 o
   0   2   6     2321.13     2252.42     53.70 o
   1   2   6      892.63      895.98     16.86 o
   2   2   6     1014.27     1012.38     17.58 o
   3   2   6     5144.86     5102.48     48.05 o
   4   2   6      778.77      766.44     16.57 o
   5   2   6     3786.58     3748.53     48.42 o
   6   2   6     8224.92     8100.20     75.41 o
   7   2   6        2.93        9.78      5.72 o
   8   2   6     6237.58     5983.37     85.94 o
   9   2   6     6853.81     6826.54     75.56 o
  10   2   6      524.99      519.45     20.76 o
  11   2   6     6267.76     6180.33     73.30 o
  12   2   6     2445.56     2473.45     55.49 o
  13   2   6      327.69      357.67     23.12 o
  14   2   6      947.16      927.77     26.50 o
  15   2   6     1443.58     1461.46     31.28 o
  16   2   6      221.03      217.61     25.64 o
  17   2   6     1883.64     1956.35     54.01 o
  18   2   6       59.11       62.34     14.14 o
  19   2   6      715.67      647.18     32.69 o
  20   2   6      661.72      695.68     34.06 o
  21   2   6      327.48      332.23     26.21 o
   1   3   6     5914.79     5986.84     54.88 o
   2   3   6     1272.16     1269.58     22.23 o
   3   3   6      468.22      459.89     16.42 o
   4   3   6      336.61      379.37     16.87 o
   5   3   6     1514.40     1545.22     30.84 o
   6   3   6       76.77       67.74      8.72 o
   7   3   6     2602.06     2486.87     42.00 o
   8   3   6      403.77      419.35     21.08 o
   9   3   6     7471.81     7258.77     82.09 o
  10   3   6       11.89       21.18      7.55 o
  11   3   6     1731.72     1700.00     38.56 o
  12   3   6       15.56        2.58      7.41 o
  13   3   6     3608.70     3629.30     57.77 o
  14   3   6      139.05      137.21     13.92 o
  15   3   6     1109.28     1076.56     30.39 o
  16   3   6     1065.78     1093.36     32.52 o
  17   3   6       96.73       90.90     13.38 o
  18   3   6      178.98      192.13     22.30 o
  19   3   6     1006.96      982.08     40.98 o
  20   3   6       57.51       59.54     16.45 o
   0   4   6      728.18      750.02     76.20 o
   1   4   6      751.63      707.74     23.16 o
   2   4   6      689.04      677.37     23.34 o
   3   4   6     3066.51     3043.32     48.99 o
   4   4   6      179.64      196.42     18.47 o
   5   4   6     2212.27     2199.53     40.04 o
   6   4   6     2591.24     2639.69     42.73 o
   7   4   6       61.66       44.23      9.94 o
   8   4   6     1925.80     1846.80     38.98 o
   9   4   6     3742.65     3837.26     58.82 o
  10   4   6      104.38      103.47     12.30 o
  11   4   6     3173.51     3142.68     54.24 o
  12   4   6      773.97      816.36     29.64 o
  13   4   6        3.75        0.58      8.18 o
  14   4   6      533.27      534.27     25.06 o
  15   4   6     1338.80     1337.04     40.55 o
  16   4   6       82.07       82.08     14.11 o
  17   4   6     1165.04     1136.29     39.32 o
  18   4   6       88.81       96.44     17.13 o
   1   5   6     3115.70     2899.94     66.71 o
   2   5   6      120.27      135.27     18.54 o
   3   5   6      114.43      112.42     14.15 o
   4   5   6     1424.99     1430.78     36.07 o
   5   5   6     1457.62     1504.33     53.03 o
   6   5   6       59.84       36.55     10.36 o
   7   5   6     2591.79     2530.31     50.10 o
   8   5   6      517.45      510.83     27.29 o
   9   5   6      512.36      503.56     27.47 o
  10   5   6     1405.61     1374.67     41.08 o
  11   5   6      103.82       99.78     14.23 o
  12   5   6      113.37      129.34     15.65 o
  13   5   6     1151.74     1216.82     35.31 o
  14   5   6       73.81       47.38     13.61 o
  15   5   6     1211.80     1282.13     40.83 o
   0   6   6      238.89      254.02     36.74 o
   1   6   6      841.96      898.37     42.92 o
   2   6   6      576.77      569.81     35.75 o
   3   6   6     1874.11     1982.63     58.84 o
   4   6   6       24.39       32.90     13.56 o
   5   6   6      779.68      794.90     41.42 o
   6   6   6      545.53      563.84     27.88 o
   7   6   6      366.68      323.47     23.30 o
   8   6   6      308.82      310.81     22.56 o
   9   6   6     1299.52     1246.28     55.55 o
  10   6   6        0.38        8.95     11.67 o
  11   6   6      656.09      727.19     39.82 o
  12   6   6      221.67      216.53     23.73 o
   1   7   6     1457.29     1504.95     55.79 o
   2   7   6       95.38      103.63     21.08 o
   3   7   6       23.04       16.79     16.12 o
   4   7   6      196.49      156.61     24.24 o
   5   7   6      668.82      635.51     41.01 o
   1   0   7     8697.87     8709.39    124.34 o
   2   0   7      381.86      371.36     18.35 o
   3   0   7      872.35      832.50     25.08 o
   4   0   7     1567.37     1577.28     34.61 o
   5   0   7     2273.01     2215.71     42.02 o
   6   0   7      118.70       99.26     11.06 o
   7   0   7    11538.73    11661.90    124.56 o
   8   0   7      844.27      803.52     25.73 o
   9   0   7     3811.81     3699.20     58.70 o
  10   0   7      165.79      140.57     22.73 o
  11   0   7     1280.83     1227.12     69.06 o
  12   0   7      145.85      156.11     24.56 o
  13   0   7     4789.66     4305.94    109.03 o
  14   0   7        5.58        7.66     13.29 o
  15   0   7     1318.82     1289.17    140.79 o
  16   0   7       30.46       23.19     16.70 o
  17   0   7       53.82       68.24     21.53 o
  18   0   7      514.27      536.03     47.12 o
  19   0   7     2781.62     2570.65     93.41 o
  20   0   7        2.12       15.66     18.04 o
  21   0   7      596.16      614.38     57.45 o
   0   1   7      101.54      128.61     12.22 o
   1   1   7     1686.69     1671.97     24.93 o
   2   1   7     1332.16     1353.10     22.31 o
   3   1   7     6123.58     5898.62     53.29 o
   4   1   7      257.07      252.87     10.92 o
   5   1   7     5594.92     5539.77     56.52 o
   6   1   7      846.45      850.84     19.68 o
   7   1   7      713.11      707.67     23.54 o
   8   1   7      364.54      329.94     16.40 o
   9   1   7     7900.78     7610.21     85.36 o
  10   1   7        4.78        2.68      5.94 o
  11   1   7     5437.86     5441.51     73.53 o
  12   1   7      175.43      166.03     18.30 o
  13   1   7        0.25       -5.15      7.78 o
  14   1   7       43.30       56.83     12.63 o
  15   1   7     2025.93     2257.82     56.60 o
  16   1   7      161.50      155.60     18.82 o
  17   1   7     3616.66     3617.08     88.09 o
  18   1   7       31.10       25.49     12.36 o
  19   1   7      499.57      435.19     31.68 o
  20   1   7       37.67       42.07     17.53 o
   1   2   7    10503.67    10279.93     79.15 o
   2   2   7       14.99       10.61      4.96 o
   3   2   7     1382.09     1370.45     27.88 o
   4   2   7      548.66      545.83     19.39 o
   5   2   7     3372.01     3280.95     47.61 o
   6   2   7      846.81      816.96     34.19 o
   7   2   7     7978.92     7672.35     76.09 o
   8   2   7      307.61      286.74     20.18 o
   9   2   7      393.41      362.04     18.40 o
  10   2   7      352.42      327.32     18.10 o
  11   2   7       58.76       54.98      9.23 o
  12   2   7      223.24      193.27     17.96 o
  13   2   7     3304.76     3241.63     53.36 o
  14   2   7      171.50      162.99     15.16 o
  15   2   7     1764.21     1821.17     42.74 o
  16   2   7       75.90       85.11     14.45 o
  17   2   7       97.04       97.90     15.55 o
  18   2   7        6.18        9.47     10.49 o
  19   2   7     1598.02     1657.18     52.96 o
  20   2   7       82.41       74.61     15.99 o
   0   3   7       20.32       18.19      8.98 o
   1   3   7     1360.78     1348.84     29.04 o
   2   3   7       62.10       73.05      8.47 o
   3   3   7     4844.85     4704.38     54.88 o
   4   3   7       97.32      110.92     10.23 o
   5   3   7     3800.03     3692.21     49.05 o
   6   3   7     2862.20     2828.85     42.90 o
   7   3   7     2781.29     2714.22     42.70 o
   8   3   7     4864.73     4752.57     59.86 o
   9   3   7     5544.26     5455.33     65.99 o
  10   3   7      432.11      422.48     21.27 o
  11   3   7     2631.00     2583.46     60.31 o
  12   3   7     1194.79     1110.87     31.70 o
  13   3   7      553.16      487.54     23.94 o
  14   3   7      315.29      291.83     20.35 o
  15   3   7     1465.70     1381.65     35.05 o
  16   3   7        2.86        0.58      8.28 o
  17   3   7     1939.34     1935.55     47.82 o
  18   3   7        0.35       -1.32     10.64 o
  19   3   7      264.14      297.53     32.79 o
   1   4   7     5248.56     5054.74     88.37 o
   2   4   7        4.01        8.79      7.05 o
   3   4   7      506.80      510.06     22.15 o
   4   4   7        0.66        6.85      7.24 o
   5   4   7     1808.26     1807.36     58.17 o
   6   4   7      297.92      300.46     17.36 o
   7   4   7     4824.73     4798.89     63.74 o
   8   4   7       14.31       15.71      7.51 o
   9   4   7      498.92      502.37     22.24 o
  10   4   7        1.44       -0.57      7.42 o
  11   4   7      204.63      200.22     17.07 o
  12   4   7      200.27      218.88     18.27 o
  13   4   7     2146.09     2154.60     46.98 o
  14   4   7      112.96       97.39     14.27 o
  15   4   7      936.21      959.48     33.01 o
  16   4   7       37.63       30.43     11.47 o
  17   4   7        5.97       -1.57     10.04 o
   0   5   7       18.19       53.77     38.10 o
   1   5   7      593.42      530.53     33.25 o
   2   5   7      455.46      427.94     30.74 o
   3   5   7     2320.47     2353.28     62.55 o
   4   5   7       64.20       56.79     14.26 o
   5   5   7     1784.32     1711.05     50.58 o
   6   5   7       53.78       47.05     11.21 o
   7   5   7       63.57       59.22     11.90 o
   8   5   7        0.45       -6.83      8.29 o
   9   5   7     2618.35     2645.37     48.78 o
  10   5   7       21.62       23.20      9.19 o
  11   5   7     2208.18     2079.39     47.30 o
  12   5   7       22.06       23.45     11.15 o
  13   5   7       40.35       53.56     12.95 o
  14   5   7        6.03       -4.42      9.98 o
   1   6   7     1751.00     1976.25    111.79 o
   2   6   7       13.51       17.43     13.05 o
   3   6   7      112.31       85.88     17.99 o
   4   6   7      213.32      226.84     37.29 o
   5   6   7      598.77      708.81     40.62 o
   6   6   7        7.21        1.59     12.31 o
   7   6   7     2402.05     2437.77     60.20 o
   8   6   7       73.39       55.57     13.81 o
   9   6   7      671.19      677.84     40.48 o
  10   6   7       21.48       18.80     11.75 o
   0   0   8     6372.02     6614.26    120.60 o
   1   0   8        1.07       -1.72      5.80 o
   2   0   8     2469.04     2474.10     46.93 o
   3   0   8     4096.29     4249.58     64.65 o
   4   0   8      252.55      282.82     17.99 o
   5   0   8      709.60      609.94     49.06 o
   6   0   8     5651.20     5502.20     76.69 o
   7   0   8       51.91       45.05     10.01 o
   8   0   8     9684.75     9823.68    172.80 o
   9   0   8     1675.17     1842.36     65.66 o
  10   0   8       15.73        1.02     11.30 o
  11   0   8     3213.50     3214.36    293.49 o
  12   0   8     2490.42     2512.15     82.28 o
  13   0   8       97.23      126.18     23.99 o
  14   0   8     3308.43     3176.89    172.05 o
  15   0   8     1316.01     1284.25     98.53 o
  16   0   8       52.45       20.56     17.47 o
  17   0   8     1159.09     1017.83     84.83 o
  18   0   8      359.63      426.60     50.60 o
  19   0   8        1.73        6.85     18.10 o
  20   0   8      869.26      813.04     60.38 o
   1   1   8     2714.74     2744.18     35.18 o
   2   1   8     2534.63     2565.11     33.78 o
   3   1   8       53.66       54.35      6.77 o
   4   1   8     3001.89     2905.34     39.84 o
   5   1   8     1835.48     1773.32     34.16 o
   6   1   8      688.27      660.62     22.26 o
   7   1   8     3415.73     3292.77     49.33 o
   8   1   8      975.70      962.01     26.02 o
   9   1   8      418.52      439.30     19.80 o
  10   1   8     3576.12     3579.36     53.67 o
  11   1   8      210.58      217.52     18.07 o
  12   1   8      978.74      984.17     36.36 o
  13   1   8     2437.49     2399.33     66.94 o
  14   1   8      198.58      240.75     23.38 o
  15   1   8      393.74      422.58     29.34 o
  16   1   8     2896.70     2782.05     79.74 o
  17   1   8       40.61       25.54     13.57 o
  18   1   8     1088.06     1144.86     46.47 o
  19   1   8      593.22      673.77     45.42 o
   0   2   8     4076.67     4031.31     76.32 o
   1   2   8     2404.74     2411.92     36.00 o
   2   2   8     3142.87     3116.00     43.66 o
   3   2   8     4913.47     4813.51     60.91 o
   4   2   8     1486.83     1412.83     31.11 o
   5   2   8       53.24       37.73      8.43 o
   6   2   8     1385.13     1357.43     33.90 o
   7   2   8      166.03      158.51     13.69 o
   8   2   8      953.53      950.32     27.18 o
   9   2   8      262.18      259.17     20.04 o
  10   2   8      241.87      238.06     16.89 o
  11   2   8      766.33      762.87     27.35 o
  12   2   8      391.69      450.13     22.53 o
  13   2   8        0.51       10.15      9.99 o
  14   2   8     1168.38     1240.57     43.17 o
  15   2   8     1194.76     1182.19     59.03 o
  16   2   8      449.91      383.86     29.73 o
  17   2   8     1848.29     1931.70     65.05 o
  18   2   8      349.82      370.69     30.40 o
  19   2   8      293.39      287.84     54.39 o
   1   3   8     2365.79     2360.42     49.35 o
   2   3   8     2722.95     2674.74     51.19 o
   3   3   8      760.69      800.67     29.09 o
   4   3   8     6838.58     6682.67     78.45 o
   5   3   8     1829.60     1793.02     37.54 o
   6   3   8        0.85       -0.52      5.83 o
   7   3   8     3445.47     3415.39     50.32 o
   8   3   8     2138.99     2198.59     40.20 o
   9   3   8      284.97      300.84     21.93 o
  10   3   8     4906.54     4842.50     64.02 o
  11   3   8      575.26      531.06     23.12 o
  12   3   8      347.51      344.63     34.89 o
  13   3   8      847.99      833.00     32.53 o
  14   3   8       70.99       86.46     13.15 o
  15   3   8      270.03      249.69     20.37 o
  16   3   8     1256.07     1214.15     39.07 o
  17   3   8      291.53      299.02     25.30 o
   0   4   8     3047.19     2816.53     93.35 o
   1   4   8      794.30      799.85     37.43 o
   2   4   8     1510.88     1534.81     57.47 o
   3   4   8     2629.21     2631.81     48.03 o
   4   4   8      669.08      633.27     29.06 o
   5   4   8       73.83       68.35     11.17 o
   6   4   8     1562.87     1596.29     50.67 o
   7   4   8        1.88       18.22      8.62 o
   8   4   8     1487.93     1514.46     34.97 o
   9   4   8      287.51      307.06     20.95 o
  10   4   8       15.23       16.15      8.47 o
  11   4   8      610.55      625.83     26.27 o
  12   4   8      518.70      547.25     25.30 o
  13   4   8        9.68        9.83      9.79 o
  14   4   8     1100.75     1102.27     36.91 o
  15   4   8      665.89      689.25     31.76 o
   1   5   8     1162.03     1096.26     50.78 o
   2   5   8     1044.76     1091.77     66.75 o
   3   5   8      116.64      135.89     19.86 o
   4   5   8      704.27      782.93     40.52 o
   5   5   8      875.01      802.51     54.23 o
   6   5   8      358.99      336.27     22.35 o
   7   5   8      911.48      907.55     33.26 o
   8   5   8      214.42      213.33     19.11 o
   9   5   8       92.80       71.62     19.63 o
  10   5   8      858.01      844.19     34.20 o
  11   5   8       32.35       28.97     12.24 o
  12   5   8      391.86      379.89     23.73 o
  13   5   8     1043.78     1161.62     44.54 o
   0   6   8     1176.13     1085.53     70.24 o
   1   6   8        9.84       26.10     16.41 o
   2   6   8      419.18      417.28     34.74 o
   3   6   8      889.63      820.88     44.92 o
   4   6   8       67.89       68.14     18.63 o
   5   6   8      183.63      230.66     27.10 o
   6   6   8     1043.78     1260.50     53.75 o
   7   6   8       15.09       34.88     16.78 o
   8   6   8     1714.82     1715.81     59.60 o
   1   0   9       47.33       71.66     12.09 o
   2   0   9     4045.48     3992.92     65.15 o
   3   0   9      763.38      834.15     30.50 o
   4   0   9     9017.04     8717.28    154.67 o
   5   0   9       14.76       18.49      8.08 o
   6   0   9      406.81      409.13     29.01 o
   7   0   9      414.40      479.03     37.44 o
   8   0   9     4227.95     4183.34    105.24 o
   9   0   9      199.06      237.82     30.52 o
  10   0   9     9235.64     8421.02    257.77 o
  11   0   9      251.03      273.97     33.46 o
  12   0   9     1200.86     1076.28     73.82 o
  13   0   9      149.11      175.62     41.67 o
  14   0   9      702.46      702.40     50.72 o
  15   0   9        0.74        8.30     15.56 o
  16   0   9     3023.49     3055.47    102.91 o
  17   0   9       41.89       12.63     17.47 o
  18   0   9     1838.02     1796.93     81.88 o
   0   1   9    11545.83    11713.49    131.56 o
   1   1   9       83.75       91.31      9.79 o
   2   1   9     2391.04     2360.86     37.27 o
   3   1   9        0.13        8.28      5.82 o
   4   1   9      144.11      159.99     13.35 o
   5   1   9       27.09       26.76      8.07 o
   6   1   9     4294.36     4347.17     59.61 o
   7   1   9       22.48       12.15      7.12 o
   8   1   9     2627.09     2632.29     45.88 o
   9   1   9       15.46       14.17      8.01 o
  10   1   9      384.92      321.42     24.54 o
  11   1   9      580.65      520.74     30.18 o
  12   1   9     1682.17     1679.52     49.63 o
  13   1   9       16.06        2.81      9.89 o
  14   1   9     3221.47     3201.06     72.30 o
  15   1   9       72.90       54.39     14.38 o
  16   1   9      226.88      196.35     22.92 o
  17   1   9        6.27        5.40     11.84 o
  18   1   9      582.84      609.43     38.41 o
   1   2   9        0.21       -0.83      6.28 o
   2   2   9     3696.06     3822.19     62.08 o
   3   2   9      528.04      551.62     21.77 o
   4   2   9     2890.47     2830.90     78.14 o
   5   2   9       24.52       14.64      7.43 o
   6   2   9        9.70        3.22      6.99 o
   7   2   9       93.53       91.54     11.88 o
   8   2   9     1890.43     1888.20     39.89 o
   9   2   9        0.92        1.91      7.64 o
  10   2   9     3369.19     3300.70     55.40 o
  11   2   9        0.95        8.49      8.46 o
  12   2   9     1213.48     1162.52     37.57 o
  13   2   9      106.83      128.62     24.58 o
  14   2   9       47.93       56.54     15.30 o
  15   2   9        3.80       -4.82     11.35 o
  16   2   9     1825.36     1844.24     95.38 o
  17   2   9      492.99      537.56     35.89 o
   0   3   9    12391.42    12095.36    217.78 o
   1   3   9     2973.68     2865.07     65.22 o
   2   3   9     2099.94     2105.04     47.16 o
   3   3   9      176.41      130.94     15.06 o
   4   3   9      226.82      246.36     19.70 o
   5   3   9      116.45       96.09     14.29 o
   6   3   9     5620.73     5571.72     98.61 o
   7   3   9       50.29       45.73     10.03 o
   8   3   9     2746.63     2668.47     57.99 o
   9   3   9      393.62      376.36     22.10 o
  10   3   9       10.78       21.02      9.34 o
  11   3   9       22.11        6.04      8.57 o
  12   3   9     1569.52     1548.42     62.52 o
  13   3   9        4.96        8.11      9.58 o
  14   3   9     2743.05     2827.73     62.94 o
  15   3   9      157.46      197.84     21.66 o
  16   3   9      172.74      182.74     21.60 o
   1   4   9        0.78        3.79     10.48 o
   2   4   9     2700.72     2699.83    125.15 o
   3   4   9       60.30       41.08     13.39 o
   4   4   9     2838.89     2878.37     69.71 o
   5   4   9        0.63        1.75      8.96 o
   6   4   9       20.51       21.53     11.33 o
   7   4   9        0.56       -3.91      8.31 o
   8   4   9     1613.12     1619.43     41.20 o
   9   4   9        0.81        5.92      9.58 o
  10   4   9     2976.64     2981.69     52.79 o
  11   4   9       27.11       32.58     10.67 o
  12   4   9      729.09      741.80     29.54 o
  13   4   9       23.62       15.81     10.34 o
  14   4   9      100.10       78.75     14.26 o
   0   5   9     3439.13     3412.36    133.95 o
   1   5   9       28.57       22.28     13.03 o
   2   5   9      815.99      879.52     44.30 o
   3   5   9        3.67       17.95     12.99 o
   4   5   9       93.63       85.77     18.78 o
   5   5   9       35.35       19.85     13.87 o
   6   5   9     1222.39     1260.66     63.33 o
   7   5   9       88.84       84.31     15.77 o
   8   5   9      692.31      713.33     34.99 o
   9   5   9        0.00        5.67     10.53 o
  10   5   9      211.11      213.78     20.72 o
   1   6   9        4.63       10.16     15.33 o
   2   6   9      965.18     1008.78     52.50 o
   3   6   9       94.57       70.89     21.73 o
   0   0  10     6088.80     6164.00    126.06 o
   1   0  10      785.38      772.93     36.35 o
   2   0  10     1933.78     1926.32     45.97 o
   3   0  10     1892.19     2014.25     90.22 o
   4   0  10      393.44      438.04     28.45 o
   5   0  10      419.83      433.15     59.83 o
   6   0  10     6408.51     6256.87    135.53 o
   7   0  10      344.88      301.04     33.22 o
   8   0  10     1645.93     1668.07     67.09 o
   9   0  10      683.76      573.49     43.68 o
  10   0  10       63.67       51.75     19.15 o
  11   0  10      196.48      216.80     53.28 o
  12   0  10     1803.59     1814.64     86.32 o
  13   0  10       56.56       48.66     20.19 o
  14   0  10      790.58      816.00     57.27 o
  15   0  10      644.66      739.18     73.22 o
  16   0  10      261.26      314.09     56.56 o
  17   0  10     1701.27     1624.78     78.92 o
   1   1  10     2429.18     2528.98     40.58 o
   2   1  10     2191.17     2300.82     38.79 o
   3   1  10       45.86       47.98      9.46 o
   4   1  10     2505.38     2484.38     48.28 o
   5   1  10     1664.31     1732.29     37.53 o
   6   1  10       20.99       19.81      8.13 o
   7   1  10     5185.02     5142.20     71.04 o
   8   1  10      640.95      615.53     31.37 o
   9   1  10      595.23      620.77     32.23 o
  10   1  10     1617.87     1640.33     65.48 o
  11   1  10      554.25      571.46     43.41 o
  12   1  10      351.00      391.35     28.95 o
  13   1  10     1267.10     1286.22     46.92 o
  14   1  10      277.08      298.36     31.85 o
  15   1  10      956.09      905.66     57.40 o
  16   1  10     1192.75     1363.50     50.51 o
   0   2  10      828.88      896.37     52.60 o
   1   2  10      185.64      186.61     17.34 o
   2   2  10      157.21      136.32     15.03 o
   3   2  10     1901.90     1908.74     59.78 o
   4   2  10       57.27       36.46      9.04 o
   5   2  10      832.38      827.96     46.99 o
   6   2  10     2927.66     2915.60     51.33 o
   7   2  10      109.02      117.33     13.46 o
   8   2  10     2131.02     2157.15     54.36 o
   9   2  10     1097.15     1070.95     32.66 o
  10   2  10        0.08        7.50      9.60 o
  11   2  10      679.35      759.52     37.21 o
  12   2  10      925.88      945.82     52.46 o
  13   2  10       86.40       73.10     16.34 o
  14   2  10      821.43      912.66     43.37 o
  15   2  10       42.36       29.92     14.49 o
   1   3  10     2676.05     2737.98     66.01 o
   2   3  10     1449.52     1422.33     47.13 o
   3   3  10      528.04      510.14     34.81 o
   4   3  10     2556.99     2470.63     54.37 o
   5   3  10     2524.17     2440.75     75.02 o
   6   3  10     1223.10     1141.24     41.73 o
   7   3  10      994.41     1072.79     37.17 o
   8   3  10      678.73      687.63     28.57 o
   9   3  10      297.51      296.69     21.32 o
  10   3  10     2542.81     2560.21     70.29 o
  11   3  10       19.59       31.60     13.76 o
  12   3  10      307.48      299.61     22.77 o
  13   3  10     1333.70     1378.80     44.72 o
  14   3  10     1196.23     1165.29     48.17 o
   0   4  10      982.92     1096.34     66.18 o
   1   4  10        3.30       14.20     11.76 o
   2   4  10      322.92      309.38     28.31 o
   3   4  10     1168.30     1142.05     53.79 o
   4   4  10        2.61       -1.20     10.75 o
   5   4  10      404.69      373.11     35.92 o
   6   4  10     2400.55     2419.39     93.40 o
   7   4  10        2.74        2.75     10.53 o
   8   4  10     1476.71     1521.40     46.30 o
   9   4  10      545.96      586.57     32.94 o
  10   4  10        0.03        1.65     11.17 o
  11   4  10      229.07      260.90     24.41 o
   1   5  10      871.80      850.50     45.91 o
   2   5  10      604.16      537.66     39.01 o
   3   5  10        7.60        1.09     13.35 o
   4   5  10      750.00      785.25     44.39 o
   5   5  10      502.50      436.31     35.66 o
   6   5  10        0.33       -1.71     13.48 o
   7   5  10     2705.30     2846.22    106.38 o
   1   0  11     6996.09     7021.48    100.64 o
   2   0  11      580.53      537.58     33.54 o
   3   0  11      133.26      140.00     20.19 o
   4   0  11      114.32       87.42     22.62 o
   5   0  11     2352.13     2483.14     82.30 o
   6   0  11      372.69      363.35     37.47 o
   7   0  11     1359.62     1501.66     73.22 o
   8   0  11       39.37       39.93     18.98 o
   9   0  11      323.35      267.86     48.52 o
  10   0  11       48.57       24.83     17.44 o
  11   0  11        6.07        6.96     16.27 o
  12   0  11        0.78       -2.08     16.40 o
  13   0  11     2393.96     2369.80     91.52 o
  14   0  11      127.54      167.56     31.79 o
  15   0  11      859.84      955.60     64.99 o
   0   1  11       61.31       45.64     14.50 o
   1   1  11      376.11      363.92     26.12 o
   2   1  11        1.79       -3.00      8.44 o
   3   1  11     5021.76     5121.00     69.89 o
   4   1  11      353.57      365.60     24.31 o
   5   1  11     1710.32     1742.05     39.43 o
   6   1  11        0.19       19.48      9.74 o
   7   1  11      402.51      464.58     52.35 o
   8   1  11       69.14       62.78     14.19 o
   9   1  11     5084.01     5078.18     92.09 o
  10   1  11       15.44       23.83     14.44 o
  11   1  11     2939.82     2940.01     70.56 o
  12   1  11       31.79       16.37     15.64 o
  13   1  11       40.76       14.10     13.50 o
  14   1  11       75.71       66.29     16.87 o
   1   2  11     3327.25     3385.48     72.61 o
   2   2  11       48.03       30.13     10.89 o
   3   2  11      110.94      129.55     16.04 o
   4   2  11        6.56       13.83     10.21 o
   5   2  11      388.70      399.57     25.59 o
   6   2  11      113.91      131.79     16.77 o
   7   2  11     3962.85     4023.53     80.05 o
   8   2  11        6.78       17.82      9.34 o
   9   2  11     1442.51     1453.65     62.38 o
  10   2  11       34.35       25.89     12.63 o
  11   2  11      639.32      657.96     36.88 o
  12   2  11        0.01       -2.51     12.30 o
  13   2  11     2259.69     2287.65     64.92 o
   0   3  11      519.53      522.69     47.77 o
   1   3  11      781.18      839.58     41.67 o
   2   3  11      888.11      770.02     45.23 o
   3   3  11     2415.64     2360.13     63.71 o
   4   3  11      591.26      532.52     34.56 o
   5   3  11      932.86      963.94     37.29 o
   6   3  11       36.77       24.82     11.39 o
   7   3  11       89.96       57.92     14.81 o
   8   3  11        2.28       23.92     12.32 o
   9   3  11     3471.87     3533.29     81.51 o
  10   3  11        0.34       -0.14      9.78 o
  11   3  11     3283.99     3438.66     83.99 o
  12   3  11      421.75      472.10     83.64 o
   1   4  11     2301.30     2306.77     67.17 o
   2   4  11        8.48       16.12     13.67 o
   3   4  11      134.36      107.82     21.65 o
   4   4  11       23.55       27.34     14.88 o
   5   4  11      429.69      474.95     56.45 o
   6   4  11        0.11        1.71     13.55 o
   7   4  11     1828.16     2013.92     63.31 o
   8   4  11        2.16       -6.42     12.79 o
   0   0  12      865.07      941.20     77.39 o
   1   0  12     1359.13     1388.96     50.58 o
   2   0  12       71.32       58.98     19.12 o
   3   0  12     2311.12     2325.86     81.58 o
   4   0  12      129.30      113.02     24.49 o
   5   0  12      547.99      587.62     46.06 o
   6   0  12      884.69      956.76     57.63 o
   7   0  12       42.43       44.03     19.24 o
   8   0  12      637.23      631.50     66.97 o
   9   0  12      793.71      855.95     58.07 o
  10   0  12        1.13       13.25     19.12 o
  11   0  12     1927.03     2120.84     87.26 o
  12   0  12        5.48       15.44     19.49 o
   1   1  12     1781.49     1784.46     47.36 o
   2   1  12     1697.01     1769.24     45.37 o
   3   1  12      172.79      139.60     19.00 o
   4   1  12     1142.29     1170.64     42.31 o
   5   1  12     1187.22     1305.72     44.16 o
   6   1  12      109.86      135.18     24.15 o
   7   1  12     3104.87     3076.82     70.20 o
   8   1  12       48.02       46.35     14.16 o
   9   1  12      433.14      464.37     32.55 o
  10   1  12      816.52      850.23     41.70 o
  11   1  12      367.40      345.50     30.21 o
  12   1  12      101.46      104.85     20.30 o
   0   2  12     1232.28     1195.38     63.34 o
   1   2  12      873.87      939.44     42.07 o
   2   2  12      621.03      588.77     35.04 o
   3   2  12     2115.67     2204.99     60.41 o
   4   2  12       42.62       37.81     12.78 o
   5   2  12     1422.77     1500.88     44.34 o
   6   2  12      959.68      959.48     37.92 o
   7   2  12      533.29      532.92     56.99 o
   8   2  12      687.41      717.68     69.25 o
   9   2  12      960.59     1026.99     44.17 o
  10   2  12      148.17      129.90     20.50 o
  11   2  12      540.77      629.25     75.01 o
   1   3  12     1591.44     1637.92     54.89 o
   2   3  12       13.05       15.72     13.30 o
   3   3  12       51.80       33.08     15.22 o
   4   3  12      684.71      776.35     41.88 o
   5   3  12     1491.95     1515.73     54.82 o
   6   3  12       40.66       63.80     17.53 o
   7   3  12     2035.99     2073.66     64.19 o
   8   3  12       12.20       14.84     13.12 o
   0   4  12      474.45      455.73     51.99 o
   1   4  12      658.35      650.61     55.34 o
   2   4  12       83.62       60.87     18.35 o
   1   0  13       16.76       32.74     29.17 o
   2   0  13        6.48        2.98     20.84 o
   3   0  13        4.55       -5.36     21.43 o
   4   0  13     1392.72     1402.94     66.93 o
   5   0  13      181.35      173.12     29.99 o
   6   0  13      104.88      101.18     25.87 o
   7   0  13      333.91      259.69     47.92 o
   8   0  13      991.27     1059.76     65.03 o
   9   0  13       88.20       85.73     37.51 o
   0   1  13     5078.71     5409.97    157.16 o
   1   1  13       62.14       51.82     18.62 o
   2   1  13     2472.37     2527.99     74.76 o
   3   1  13      117.54      102.05     21.49 o
   4   1  13      445.83      469.16     37.41 o
   5   1  13      397.25      395.35     35.95 o
   6   1  13     2381.36     2478.20     76.70 o
   7   1  13        0.18       -2.58     14.32 o
   8   1  13     1539.96     1574.91     52.91 o
   1   2  13      307.98      333.93     30.59 o
   2   2  13     1988.94     1970.21     59.71 o
   3   2  13        1.26        4.63     12.96 o
   4   2  13     1827.04     1862.34     98.74 o
   5   2  13      312.24      366.17     36.52 o
   6   2  13       56.35       29.32     17.95 o
 
